# Supplementary material for: Testing the occurrence of convergence in the craniomandibular shape evolution of living carnivorans
Source: Evolution. 2021 May 7;75(7):1738–52. doi: 10.1111/evo.14229 (PMC8359831; doi:10.1111/evo.14229)
Supplement: Supplementary file 3 — Supporting Material [file EVO-75-1738-s003.zip]

Archive with 3 entries (3 files):
- Convergence in carnivorans.Rhistory
- Cranium_DEF.NTS
- Mandible_DEF.NTS
