# Supplementary material for: Testing the occurrence of convergence in the craniomandibular shape evolution of living carnivorans
Source: Evolution. 2021 May 7;75(7):1738–52. doi: 10.1111/evo.14229 (PMC8359831; doi:10.1111/evo.14229)
Supplement: Supplementary file 3 — Supporting Material [file EVO-75-1738-s003.zip › Convergence in carnivorans.Rhistory]

library(geomorph)
Ktree.inc=read.nexus("Carnivora_10K_DEF.nex")
Ktree=multi2di(Ktree.inc, random=FALSE)
cra.proc=readland.nts("Cranium_DEF.NTS")
cra.gpa=gpagen(cra.proc)
mand.proc=readland.nts("Mandible_DEF.NTS")
mand.gpa=gpagen(mand.proc)
pca.cra=plotTangentSpace(cra.gpa$coord)
pcsco.cra=pca.cra$pc.scores
pca.mand=plotTangentSpace(mand.gpa$coord)
pcsco.mand=pca.mand$pc.scores

###C1 analyses###
library(convevol)
#dietary categories#
herbivores=c("Ailuropoda_melanoleuca", "Tremarctos_ornatus", "Ailurus_fulgens", "Arctictis_binturong", "Paradoxurus_hermaphroditus", "Potos_flavus", "Nandinia_binotata")
answer<-convrat(Ktree,pcsco.mand,herbivores)
insectivores=c("Melursus_ursinus", "Hemigalus_derbyanus", "Lycalopex_vetulus", "Otocyon_megalotis", "Bdeogale_crassicauda", "Bdeogale_nigripes", "Cynictis_penicillata", "Helogale_parvula", "Herpestes_javanicus", "Ichneumia_albicauda", "Mungos_mungo", "Rhynchogale_melleri", "Suricata_suricatta", "Conepatus_leuconotus", "Proteles_cristata", "Salanoia_concolor")
answer2<-convrat(Ktree,pcsco.mand,insectivores)
crustacivores=c("Aonyx_capensis", "Aonyx_cinerea", "Lontra_felina", "Lontra_provocax", "Arctocephalus_australis", "Lobodon_carcinophaga")
answer3<-convrat(Ktree,pcsco.mand,crustacivores)
molluscivores=c("Enhydra_lutris","Erignathus_barbatus","Odobenus_rosmarus")
answer4<-convrat(Ktree,pcsco.mand,molluscivores)
piscivores=c("Prionailurus_planiceps", "Prionailurus_viverrinus", "Hydrictis_maculicollis", "Lontra_canadensis", "Lontra_longicaudis", "Lutra_lutra", "Pteronura_brasiliensis", "Arctocephalus_forsteri", "Arctocephalus_gazella", "Arctocephalus_philippii", "Arctocephalus_pusillus", "Arctocephalus_tropicalis", "Callorhinus_ursinus", "Eumetopias_jubatus", "Neophoca_cinerea", "Otaria_byronia", "Phocarctos_hookeri", "Zalophus_californianus", "Cystophora_cristata", "Halichoerus_grypus", "Leptonychotes_weddellii", "Mirounga_leonina", "Monachus_monachus", "Ommatophoca_rossii", "Histriophoca_fasciata", "Pagophilus_groenlandicus", "Phoca_largha", "Phoca_vitulina", "Pusa_caspica", "Pusa_hispida", "Pusa_sibirica")
answer5<-convrat(Ktree,pcsco.mand,piscivores)
omnivores=c("Helarctos_malayanus", "Ursus_americanus", "Ursus_arctos", "Ursus_thibetanus", "Arctonyx_collaris", "Eira_barbara", "Martes_flavigula", "Martes_foina", "Martes_melampus", "Meles_meles", "Mellivora_capensis", "Melogale_moschata", "Arctogalidia_trivirgata", "Civettictis_civetta", "Genetta_maculata", "Genetta_tigrina", "Paguma_larvata", "Atelocynus_microtis", "Canis_adustus", "Canis_aureus", "Canis_mesomelas", "Chrysocyon_brachyurus", "Cerdocyon_thous", "Lycalopex_fulvipes", "Lycalopex_griseus", "Lycalopex_gymnocercus", "Nyctereutes_procyonoides", "Urocyon_cinereoargenteus", "Urocyon_littoralis", "Vulpes_cana", "Vulpes_rueppellii", "Atilax_paludinosus", "Herpestes_sanguineus", "Herpestes_auropunctatus", "Herpestes_naso", "Bassaricyon_alleni", "Bassariscus_astutus", "Bassariscus_sumichrasti", "Nasua_narica", "Nasua_nasua", "Procyon_cancrivorus", "Procyon_lotor", "Conepatus_chinga", "Mephitis_macroura", "Mephitis_mephitis", "Spilogale_putorius")
answer6<-convrat(Ktree,pcsco.mand,omnivores)
large_prey=c("Neofelis_nebulosa", "Panthera_leo", "Panthera_pardus", "Panthera_tigris", "Puma_concolor", "Panthera_uncia", "Gulo_gulo", "Mustela_erminea", "Mustela_frenata", "Mustela_nivalis", "Mustela_putorius", "Canis_lupus", "Cuon_alpinus", "Lycaon_pictus", "Speothos_venaticus", "Crocuta_crocuta")
answer7<-convrat(Ktree,pcsco.mand,large_prey)
medium_prey=c("Acinonyx_jubatus", "Catopuma_badia", "Catopuma_temminckii", "Lynx_lynx", "Panthera_onca", "Ursus_maritimus", "Mustela_lutreola", "Mustela_sibirica", "Neovison_vison", "Dusicyon_australis", "Hyaena_hyaena", "Parahyaena_brunnea", "Cryptoprocta_ferox")
answer8<-convrat(Ktree,pcsco.mand,medium_prey)
small_prey=c("Caracal_caracal","Felis_chaus","Felis_margarita","Felis_nigripes","Felis_silvestris","Herpailurus_yagouaroundi","Leopardus_colocolo","Leopardus_geoffroyi","Leopardus_guigna","Leopardus_pardalis","Leopardus_wiedii","Leptailurus_serval","Lynx_canadensis","Lynx_pardinus","Lynx_rufus","Pardofelis_marmorata","Prionailurus_bengalensis","Prionailurus_rubiginosus","Caracal_aurata","Galictis_cuja","Galictis_vittata","Ictonyx_striatus","Martes_americana","Martes_martes","Martes_pennanti","Poecilogale_albinucha","Taxidea_taxus","Genetta_angolensis","Genetta_genetta","Genetta_servalina","Genetta_victoriae","Prionodon_linsang","Viverra_tangalunga","Viverra_zibetha","Viverricula_indica","Canis_latrans","Canis_simensis","Lycalopex_culpaeus","Vulpes_chama","Vulpes_corsac","Vulpes_ferrilata","Vulpes_lagopus","Vulpes_vulpes","Vulpes_zerda","Herpestes_edwardsii","Herpestes_ichneumon","Herpestes_smithii","Herpestes_vitticollis","Galidia_elegans","Galidictis_fasciata")
answer9<-convrat(Ktree,pcsco.mand,small_prey)
answer10<-convrat(Ktree,pcsco.cra,herbivores)
answer11<-convrat(Ktree,pcsco.cra,insectivores)
answer12<-convrat(Ktree,pcsco.cra,crustacivores)
answer13<-convrat(Ktree,pcsco.cra,molluscivores)
answer14<-convrat(Ktree,pcsco.cra,piscivores)
answer16<-convrat(Ktree,pcsco.cra,large_prey)
answer17<-convrat(Ktree,pcsco.cra,medium_prey)
answer18<-convrat(Ktree,pcsco.cra,small_prey)
#case-studies from the literature#
fox_viv=c("Vulpes_vulpes", "Viverra_tangalunga")
answer.fox_viv<-convrat(Ktree,pcsco.mand,fox_viv)
answer.fox_viv2<-convrat(Ktree,pcsco.cra,fox_viv)
pandas=c("Ailurus_fulgens", "Ailuropoda_melanoleuca")
answer.pandas<-convrat(Ktree,pcsco.mand,pandas)
answer.pandas2<-convrat(Ktree,pcsco.cra,pandas)
raccoons=c("Procyon_lotor", "Nyctereutes_procyonoides")
answer.raccoons<-convrat(Ktree,pcsco.mand,raccoons)
answer.raccoons2<-convrat(Ktree,pcsco.cra,raccoons)
feli_fossa=c("Cryptoprocta_ferox", "Lynx_pardinus")
answer.feli_fossa<-convrat(Ktree,pcsco.mand,feli_fossa)
answer.feli_fossa2<-convrat(Ktree,pcsco.cra,feli_fossa)
gulo_hyaena=c("Gulo_gulo","Crocuta_crocuta")
answer.gulo_hyaena<-convrat(Ktree,pcsco.mand,gulo_hyaena)
answer.gulo_hyaena2<-convrat(Ktree,pcsco.cra,gulo_hyaena)
#C1 P-values#
pval.answer<-convratsig(Ktree,pcsco.mand,herbivores,1000)
pval.answer2<-convratsig(Ktree,pcsco.mand,insectivores,1000)
pval.answer3<-convratsig(Ktree,pcsco.mand,crustacivores,1000)
pval.answer4<-convratsig(Ktree,pcsco.mand,molluscivores,1000)
pval.answer5<-convratsig(Ktree,pcsco.mand,piscivores,1000)
pval.answer6<-convratsig(Ktree,pcsco.mand,omnivores,1000)
pval.answer7<-convratsig(Ktree,pcsco.mand,large_prey,1000)
pval.answer8<-convratsig(Ktree,pcsco.mand,medium_prey,1000)
pval.answer9<-convratsig(Ktree,pcsco.mand,small_prey,1000)
pval.answer10<-convratsig(Ktree,pcsco.cra,herbivores,1000)
pval.answer11<-convratsig(Ktree,pcsco.cra,insectivores,1000)
pval.answer12<-convratsig(Ktree,pcsco.cra,crustacivores,1000)
pval.answer13<-convratsig(Ktree,pcsco.cra,molluscivores,1000)
pval.answer14<-convratsig(Ktree,pcsco.cra,piscivores,1000)
pval.answer15<-convratsig(Ktree,pcsco.cra,omnivores,1000)
pval.answer16<-convratsig(Ktree,pcsco.cra,large_prey,1000)
pval.answer17<-convratsig(Ktree,pcsco.cra,medium_prey,1000)
pval.answer18<-convratsig(Ktree,pcsco.cra,small_prey,1000)
pval.answer.fox_viv<-convratsig(Ktree,pcsco.mand,fox_viv,1000)
pval.answer.fox_viv2<-convratsig(Ktree,pcsco.cra,fox_viv,1000)
pval.answer.pandas<-convratsig(Ktree,pcsco.mand,pandas,1000)
pval.answer.pandas2<-convratsig(Ktree,pcsco.cra,pandas,1000)
pval.answer.raccoons<-convratsig(Ktree,pcsco.mand,raccoons,1000)
pval.answer.raccoons2<-convratsig(Ktree,pcsco.cra,raccoons,1000)
pval.answer.feli_fossa<-convratsig(Ktree,pcsco.mand,feli_fossa,1000)
pval.answer.feli_fossa2<-convratsig(Ktree,pcsco.cra,feli_fossa,1000)
pval.answer.gulo_hyaena<-convratsig(Ktree,pcsco.mand,gulo_hyaena,1000)
pval.answer.gulo_hyaena2<-convratsig(Ktree,pcsco.cra,gulo_hyaena,1000)

###w-index analyses###
#dietary categories#
library(windex)
herbivores.arb=c(0,0,0,0,0,0,0,0,0,0,0,0,0,0,0,0,0,0,0,0,0,0,0,0,0,0,0,0,0,0,0,0,1,0,0,1,0,0,0,0,1,0,0,0,0,0,0,0,0,0,0,0,0,0,0,0,0,0,0,0,0,0,0,0,0,0,0,0,0,0,0,0,0,0,0,1,0,0,0,0,0,0,0,0,0,0,1,0,0,0,0,0,0,0,0,0,0,0,0,0,0,0,0,0,0,0,0,0,0,0,0,0,0,0,0,0,0,0,0,0,0,0,0,0,0,0,0,0,0,0,0,0,0,0,0,0,0,0,0,0,0,0,0,0,0,0,0,0,0,0,0,0,0,0,0,1,0,0,0,0,0,0,0,0,0,0,0,0,0,0,0,0,0,0,0,0,0,0,0,0,0,0,0,0,0,0,1,0)
herbivores.arb=data.frame(species=Ktree$tip.label,herbivores.arb)
herbivores.mand.arb=data.frame(herbivores.arb,pcsco.mand)
index.mand.herbivores.BM=windex(herbivores.mand.arb,Ktree,3:18,focal = herbivores.mand.arb[, 2],SE=TRUE)
test.windex(herbivores.mand.arb,Ktree,3:18,focal = herbivores.mand.arb[, 2],SE=TRUE,reps=1000,plot=FALSE)
herbivores.cra.arb=data.frame(herbivores.arb,pcsco.cra)
index.cra.herbivores.BM=windex(herbivores.cra.arb,Ktree,3:30,focal = herbivores.cra.arb[, 2],SE=TRUE)
test.windex(herbivores.cra.arb,Ktree,3:30,focal = herbivores.cra.arb[, 2],SE=TRUE,reps=1000,plot=FALSE)
insectivores.arb=c(0,0,0,0,0,0,0,0,0,0,0,0,0,0,0,0,0,0,0,0,0,0,0,0,0,0,0,0,0,0,0,0,0,0,1,0,0,0,0,0,0,0,0,0,0,0,0,0,0,0,0,0,0,0,0,0,0,0,0,0,0,0,0,0,0,0,0,0,0,0,0,0,0,0,0,0,0,0,0,0,0,0,0,0,1,0,0,0,0,0,0,0,0,0,0,0,0,0,0,0,0,0,0,0,0,0,0,0,0,0,0,0,0,0,0,0,0,0,1,0,0,1,0,0,0,0,0,0,0,0,0,0,0,0,1,1,1,0,1,0,0,0,1,0,0,0,1,1,1,1,0,0,0,0,0,0,0,0,0,1,0,0,0,0,0,0,1,0,0,0,1,0,0,0,0,0,0,0,0,0,0,0,0,0,0,0,0,0)
insectivores.arb=data.frame(species=Ktree$tip.label,insectivores.arb)
insectivores.mand.arb=data.frame(insectivores.arb,pcsco.mand)
index.mand.insectivores.BM=windex(insectivores.mand.arb,Ktree,3:18,focal = insectivores.mand.arb[, 2],SE=TRUE)
test.windex(insectivores.mand.arb,Ktree,3:18,focal = insectivores.mand.arb[, 2],SE=TRUE,reps=1000,plot=FALSE)
insectivores.cra.arb=data.frame(insectivores.arb,pcsco.cra)
index.cra.insectivores.BM=windex(insectivores.cra.arb,Ktree,3:30,focal = insectivores.cra.arb[, 2],SE=TRUE)
test.windex(insectivores.cra.arb,Ktree,3:30,focal = insectivores.cra.arb[, 2],SE=TRUE,reps=1000,plot=FALSE)
crustacivores.arb=c(0,0,0,0,0,0,0,0,0,0,0,0,0,0,0,0,0,0,0,0,0,0,0,0,0,0,0,0,0,0,0,0,0,0,0,0,0,0,0,0,0,1,1,0,0,0,0,0,0,0,0,0,1,0,1,0,0,0,0,0,0,0,0,0,0,0,0,0,0,0,0,0,0,0,0,0,0,0,0,0,0,0,0,0,0,0,0,0,0,0,0,1,0,0,0,0,0,0,0,0,0,0,0,0,0,0,0,0,0,0,0,0,0,0,0,0,0,0,0,0,0,0,0,0,0,0,0,0,0,0,0,0,0,0,0,0,0,0,0,0,0,0,0,0,0,0,0,0,0,0,0,0,0,0,0,0,0,0,0,0,0,0,0,0,0,0,0,0,0,0,0,0,0,0,0,1,0,0,0,0,0,0,0,0,0,0,0,0)
crustacivores.arb=data.frame(species=Ktree$tip.label,crustacivores.arb)
crustacivores.mand.arb=data.frame(crustacivores.arb,pcsco.mand)
index.mand.crustacivores.BM=windex(crustacivores.mand.arb,Ktree,3:18,focal = crustacivores.mand.arb[, 2],SE=TRUE)
test.windex(crustacivores.mand.arb,Ktree,3:18,focal = crustacivores.mand.arb[, 2],SE=TRUE,reps=1000,plot=FALSE)
crustacivores.cra.arb=data.frame(crustacivores.arb,pcsco.cra)
index.cra.crustacivores.BM=windex(crustacivores.cra.arb,Ktree,3:30,focal = crustacivores.cra.arb[, 2],SE=TRUE)
test.windex(crustacivores.cra.arb,Ktree,3:30,focal = crustacivores.cra.arb[, 2],SE=TRUE,reps=1000,plot=FALSE)
molluscivores.arb=c(0,0,0,0,0,0,0,0,0,0,0,0,0,0,0,0,0,0,0,0,0,0,0,0,0,0,0,0,0,0,0,0,0,0,0,0,0,0,0,0,0,0,0,0,0,1,0,0,0,0,0,0,0,0,0,0,0,0,0,0,0,0,0,0,0,0,0,0,0,0,0,0,0,0,0,0,0,0,0,0,0,0,0,0,0,0,0,0,0,0,0,0,0,0,0,0,0,0,0,0,0,0,0,0,0,0,0,0,0,0,0,0,0,0,0,0,0,0,0,0,0,0,0,0,0,0,0,0,0,0,0,0,0,0,0,0,0,0,0,0,0,0,0,0,0,0,0,0,0,0,0,0,0,0,0,0,0,0,0,0,0,0,0,0,0,0,0,0,0,0,0,0,1,0,0,0,0,0,0,0,0,0,0,0,0,0,0,1)
molluscivores.arb=data.frame(species=Ktree$tip.label,molluscivores.arb)
molluscivores.mand.arb=data.frame(molluscivores.arb,pcsco.mand)
index.mand.molluscivores.BM=windex(molluscivores.mand.arb,Ktree,3:18,focal = molluscivores.mand.arb[, 2],SE=TRUE)
test.windex(molluscivores.mand.arb,Ktree,3:18,focal = molluscivores.mand.arb[, 2],SE=TRUE,reps=1000,plot=FALSE)
molluscivores.cra.arb=data.frame(molluscivores.arb,pcsco.cra)
index.cra.molluscivores.BM=windex(molluscivores.cra.arb,Ktree,3:30,focal = molluscivores.cra.arb[, 2],SE=TRUE)
test.windex(molluscivores.cra.arb,Ktree,3:30,focal = molluscivores.cra.arb[, 2],SE=TRUE,reps=1000,plot=FALSE)
piscivores.arb=c(0,0,0,0,0,0,0,0,0,0,0,0,0,0,0,0,0,0,0,0,0,0,0,0,0,0,1,0,1,0,0,0,0,0,0,0,0,0,0,0,0,0,0,0,0,0,0,0,0,1,0,1,0,1,0,1,0,0,0,0,0,0,0,0,0,0,0,0,0,0,0,0,0,1,0,0,0,0,0,0,0,0,0,0,0,0,0,0,0,0,0,0,1,1,1,1,1,1,1,1,1,1,1,0,0,0,0,0,0,0,0,0,0,0,0,0,0,0,0,0,0,0,0,0,0,0,0,0,0,0,0,0,0,0,0,0,0,0,0,0,0,0,0,0,0,0,0,0,0,0,0,0,0,0,0,0,0,0,0,0,0,0,0,0,0,0,0,0,0,0,0,1,0,1,1,0,1,1,1,1,1,1,1,1,1,1,0,0)
piscivores.arb=data.frame(species=Ktree$tip.label,piscivores.arb)
piscivores.mand.arb=data.frame(piscivores.arb,pcsco.mand)
index.mand.piscivores.BM=windex(piscivores.mand.arb,Ktree,3:18,focal = piscivores.mand.arb[, 2],SE=TRUE)
test.windex(piscivores.mand.arb,Ktree,3:18,focal = piscivores.mand.arb[, 2],SE=TRUE,reps=1000,plot=FALSE)
piscivores.cra.arb=data.frame(piscivores.arb,pcsco.cra)
index.cra.piscivores.BM=windex(piscivores.cra.arb,Ktree,3:30,focal = piscivores.cra.arb[, 2],SE=TRUE)
test.windex(piscivores.cra.arb,Ktree,3:30,focal = piscivores.cra.arb[, 2],SE=TRUE,reps=1000,plot=FALSE)
omnivores.arb=c(0,0,0,0,0,0,0,0,0,0,0,0,0,0,0,0,0,0,0,0,0,0,0,0,0,0,0,0,0,0,0,0,0,1,0,0,1,1,0,1,0,0,0,1,1,0,0,0,0,0,0,0,0,0,0,0,0,1,1,0,1,0,1,1,1,0,0,0,0,0,0,0,0,0,0,0,1,1,0,0,1,0,1,0,0,1,0,0,0,0,0,0,0,0,0,0,0,0,0,0,0,0,0,1,1,1,0,0,1,0,1,0,0,1,0,1,1,1,0,0,1,0,0,1,1,1,0,0,0,0,1,0,0,1,0,0,0,1,0,1,0,0,0,1,0,0,0,0,0,0,1,1,1,1,1,0,1,1,1,0,1,1,1,0,0,0,0,0,0,0,0,0,0,0,0,0,0,0,0,0,0,0,0,0,0,0,0,0)
omnivores.arb=data.frame(species=Ktree$tip.label,omnivores.arb)
omnivores.mand.arb=data.frame(omnivores.arb,pcsco.mand)
index.mand.omnivores.BM=windex(omnivores.mand.arb,Ktree,3:18,focal = omnivores.mand.arb[, 2],SE=TRUE)
test.windex(omnivores.mand.arb,Ktree,3:18,focal = omnivores.mand.arb[, 2],SE=TRUE,reps=1000,plot=FALSE)
omnivores.cra.arb=data.frame(omnivores.arb,pcsco.cra)
index.cra.omnivores.BM=windex(omnivores.cra.arb,Ktree,3:30,focal = omnivores.cra.arb[, 2],SE=TRUE)
test.windex(omnivores.cra.arb,Ktree,3:30,focal = omnivores.cra.arb[, 2],SE=TRUE,reps=1000,plot=FALSE)
large_prey.arb=c(0,	0,	0,	0,	0,	0,	0,	0,	0,	0,	0,	0,	0,	0,	0,	0,	0,	0,	0,	1,	1,	0,	1,	1,	0,	0,	0,	0,	0,	0,	1,	1,	0,	0,	0,	0,	0,	0,	0,	0,	0,	0,	0,	0,	0,	0,	0,	0,	1,	0,	0,	0,	0,	0,	0,	0,	0,	0,	0,	0,	0,	0,	0,	0,	0,	1,	1,	0,	1,	1,	0,	0,	0,	0,	0,	0,	0,	0,	0,	0,	0,	0,	0,	0,	0,	0,	0,	0,	0,	0,	0,	0,	0,	0,	0,	0,	0,	0,	0,	0,	0,	0,	0,	0,	0,	0,	0,	1,	0,	0,	0,	1,	0,	0,	0,	0,	0,	0,	0,	1,	0,	0,	1,	0,	0,	0,	0,	0,	0,	0,	0,	0,	0,	0,	0,	0,	0,	0,	0,	0,	0,	0,	0,	0,	0,	0,	0,	0,	0,	0,	0,	0,	0,	0,	0,	0,	0,	0,	0,	0,	0,	0,	0,	1,	0,	0,	0,	0,	0,	0,	0,	0,	0,	0,	0,	0,	0,	0,	0,	0,	0,	0,	0,	0,	0,	0,	0,	0)
large_prey.arb=data.frame(species=Ktree$tip.label,large_prey.arb)
large_prey.mand.arb=data.frame(large_prey.arb,pcsco.mand)
index.mand.large_prey.BM=windex(large_prey.mand.arb,Ktree,3:18,focal = large_prey.mand.arb[, 2],SE=TRUE)
test.windex(large_prey.mand.arb,Ktree,3:18,focal = large_prey.mand.arb[, 2],SE=TRUE,reps=1000,plot=FALSE)
large_prey.cra.arb=data.frame(large_prey.arb,pcsco.cra)
index.cra.large_prey.BM=windex(large_prey.cra.arb,Ktree,3:30,focal = large_prey.cra.arb[, 2],SE=TRUE)
test.windex(large_prey.cra.arb,Ktree,3:30,focal = large_prey.cra.arb[, 2],SE=TRUE,reps=1000,plot=FALSE)
medium_prey.arb=c(1,	0,	1,	1,	0,	0,	0,	0,	0,	0,	0,	0,	0,	0,	0,	0,	1,	0,	0,	0,	0,	1,	0,	0,	0,	0,	0,	0,	0,	0,	0,	0,	0,	0,	0,	0,	0,	0,	1,	0,	0,	0,	0,	0,	0,	0,	0,	0,	0,	0,	0,	0,	0,	0,	0,	0,	0,	0,	0,	0,	0,	0,	0,	0,	0,	0,	0,	1,	0,	0,	1,	1,	0,	0,	0,	0,	0,	0,	0,	0,	0,	0,	0,	0,	0,	0,	0,	0,	0,	0,	0,	0,	0,	0,	0,	0,	0,	0,	0,	0,	0,	0,	0,	0,	0,	0,	0,	0,	0,	0,	0,	0,	1,	0,	0,	0,	0,	0,	0,	0,	0,	0,	0,	0,	0,	0,	0,	0,	0,	0,	0,	0,	0,	0,	0,	0,	0,	0,	0,	0,	0,	0,	0,	0,	0,	0,	0,	0,	0,	0,	0,	0,	0,	0,	0,	0,	0,	0,	0,	0,	0,	0,	0,	0,	1,	1,	0,	1,	0,	0,	0,	0,	0,	0,	0,	0,	0,	0,	0,	0,	0,	0,	0,	0,	0,	0,	0,	0)
medium_prey.arb=data.frame(species=Ktree$tip.label,medium_prey.arb)
medium_prey.mand.arb=data.frame(medium_prey.arb,pcsco.mand)
index.mand.medium_prey.BM=windex(medium_prey.mand.arb,Ktree,3:18,focal = medium_prey.mand.arb[, 2],SE=TRUE)
test.windex(medium_prey.mand.arb,Ktree,3:18,focal = medium_prey.mand.arb[, 2],SE=TRUE,reps=1000,plot=FALSE)
medium_prey.cra.arb=data.frame(medium_prey.arb,pcsco.cra)
index.cra.medium_prey.BM=windex(medium_prey.cra.arb,Ktree,3:30,focal = medium_prey.cra.arb[, 2],SE=TRUE)
test.windex(medium_prey.cra.arb,Ktree,3:30,focal = medium_prey.cra.arb[, 2],SE=TRUE,reps=1000,plot=FALSE)
small_prey.arb=c(0,1,0,0,1,1,1,1,1,1,1,1,1,1,1,1,0,1,1,0,0,0,0,0,1,1,0,1,0,1,0,0,0,0,0,0,0,0,0,0,0,0,0,0,0,0,1,1,0,0,1,0,0,0,0,0,1,0,0,1,0,1,0,0,0,0,0,0,0,0,0,0,1,0,1,0,0,0,1,1,0,1,0,1,0,0,0,1,1,1,1,0,0,0,0,0,0,0,0,0,0,0,0,0,0,0,1,0,0,1,0,0,0,0,1,0,0,0,0,0,0,0,0,0,0,0,1,1,1,1,0,1,1,0,0,0,0,0,0,0,1,1,0,0,1,1,0,0,0,0,0,0,0,0,0,0,0,0,0,0,0,0,0,0,0,0,0,0,1,1,0,0,0,0,0,0,0,0,0,0,0,0,0,0,0,0,0,0)
small_prey.arb=data.frame(species=Ktree$tip.label,small_prey.arb)
small_prey.mand.arb=data.frame(small_prey.arb,pcsco.mand)
index.mand.small_prey.BM=windex(small_prey.mand.arb,Ktree,3:18,focal = small_prey.mand.arb[, 2],SE=TRUE)
test.windex(small_prey.mand.arb,Ktree,3:18,focal = small_prey.mand.arb[, 2],SE=TRUE,reps=1000,plot=FALSE)
small_prey.cra.arb=data.frame(small_prey.arb,pcsco.cra)
index.cra.small_prey.BM=windex(small_prey.cra.arb,Ktree,3:30,focal = small_prey.cra.arb[, 2],SE=TRUE)
test.windex(small_prey.cra.arb,Ktree,3:30,focal = small_prey.cra.arb[, 2],SE=TRUE,reps=1000,plot=FALSE)
#case-studies from the literature#
foxviv.arb=c(0,0,0,0,0,0,0,0,0,0,0,0,0,0,0,0,0,0,0,0,0,0,0,0,0,0,0,0,0,0,0,0,0,0,0,0,0,0,0,0,0,0,0,0,0,0,0,0,0,0,0,0,0,0,0,0,0,0,0,0,0,0,0,0,0,0,0,0,0,0,0,0,0,0,0,0,0,0,0,0,0,0,0,0,0,0,0,0,1,0,0,0,0,0,0,0,0,0,0,0,0,0,0,0,0,0,0,0,0,0,0,0,0,0,0,0,0,0,0,0,0,0,0,0,0,0,0,0,0,0,0,1,0,0,0,0,0,0,0,0,0,0,0,0,0,0,0,0,0,0,0,0,0,0,0,0,0,0,0,0,0,0,0,0,0,0,0,0,0,0,0,0,0,0,0,0,0,0,0,0,0,0,0,0,0,0,0,0)
foxviv.arb=data.frame(species=Ktree$tip.label,foxviv.arb)
foxviv.mand.arb=data.frame(foxviv.arb,pcsco.mand)
index.mand.foxviv.BM=windex(foxviv.mand.arb,Ktree,3:18,focal = foxviv.mand.arb[, 2],SE=TRUE)
test.windex(foxviv.mand.arb,Ktree,3:18,focal = foxviv.mand.arb[, 2],SE=TRUE,reps=1000,plot=FALSE)
foxviv.cra.arb=data.frame(foxviv.arb,pcsco.cra)
index.cra.foxviv.BM=windex(foxviv.cra.arb,Ktree,3:30,focal = foxviv.cra.arb[, 2],SE=TRUE)
test.windex(foxviv.cra.arb,Ktree,3:30,focal = foxviv.cra.arb[, 2],SE=TRUE,reps=1000,plot=FALSE)
pandas.arb=c(0,	0,	0,	0,	0,	0,	0,	0,	0,	0,	0,	0,	0,	0,	0,	0,	0,	0,	0,	0,	0,	0,	0,	0,	0,	0,	0,	0,	0,	0,	0,	0,	1,	0,	0,	0,	0,	0,	0,	0,	1,	0,	0,	0,	0,	0,	0,	0,	0,	0,	0,	0,	0,	0,	0,	0,	0,	0,	0,	0,	0,	0,	0,	0,	0,	0,	0,	0,	0,	0,	0,	0,	0,	0,	0,	0,	0,	0,	0,	0,	0,	0,	0,	0,	0,	0,	0,	0,	0,	0,	0,	0,	0,	0,	0,	0,	0,	0,	0,	0,	0,	0,	0,	0,	0,	0,	0,	0,	0,	0,	0,	0,	0,	0,	0,	0,	0,	0,	0,	0,	0,	0,	0,	0,	0,	0,	0,	0,	0,	0,	0,	0,	0,	0,	0,	0,	0,	0,	0,	0,	0,	0,	0,	0,	0,	0,	0,	0,	0,	0,	0,	0,	0,	0,	0,	0,	0,	0,	0,	0,	0,	0,	0,	0,	0,	0,	0,	0,	0,	0,	0,	0,	0,	0,	0,	0,	0,	0,	0,	0,	0,	0,	0,	0,	0,	0,	0,	0)
pandas.arb=data.frame(species=Ktree$tip.label,pandas.arb)
pandas.mand.arb=data.frame(pandas.arb,pcsco.mand)
index.mand.pandas.BM=windex(pandas.mand.arb,Ktree,3:18,focal = pandas.mand.arb[, 2],SE=TRUE)
test.windex(pandas.mand.arb,Ktree,3:18,focal = pandas.mand.arb[, 2],SE=TRUE,reps=1000,plot=FALSE)
pandas.cra.arb=data.frame(pandas.arb,pcsco.cra)
index.cra.pandas.BM=windex(pandas.cra.arb,Ktree,3:30,focal = pandas.cra.arb[, 2],SE=TRUE)
test.windex(pandas.cra.arb,Ktree,3:30,focal = pandas.cra.arb[, 2],SE=TRUE,reps=1000,plot=FALSE)
raccoons.arb=c(0,	0,	0,	0,	0,	0,	0,	0,	0,	0,	0,	0,	0,	0,	0,	0,	0,	0,	0,	0,	0,	0,	0,	0,	0,	0,	0,	0,	0,	0,	0,	0,	0,	0,	0,	0,	0,	0,	0,	0,	0,	0,	0,	0,	0,	0,	0,	0,	0,	0,	0,	0,	0,	0,	0,	0,	0,	0,	0,	0,	0,	0,	0,	0,	0,	0,	0,	0,	0,	0,	0,	0,	0,	0,	0,	0,	0,	0,	0,	0,	0,	0,	0,	0,	0,	0,	0,	0,	0,	0,	0,	0,	0,	0,	0,	0,	0,	0,	0,	0,	0,	0,	0,	0,	0,	0,	0,	0,	0,	0,	0,	0,	0,	0,	0,	0,	0,	0,	0,	0,	1,	0,	0,	0,	0,	0,	0,	0,	0,	0,	0,	0,	0,	0,	0,	0,	0,	0,	0,	0,	0,	0,	0,	0,	0,	0,	0,	0,	0,	0,	0,	0,	0,	0,	0,	0,	1,	0,	0,	0,	0,	0,	0,	0,	0,	0,	0,	0,	0,	0,	0,	0,	0,	0,	0,	0,	0,	0,	0,	0,	0,	0,	0,	0,	0,	0,	0,	0)
raccoons.arb=data.frame(species=Ktree$tip.label,raccoons.arb)
raccoons.mand.arb=data.frame(raccoons.arb,pcsco.mand)
index.mand.raccoons.BM=windex(raccoons.mand.arb,Ktree,3:18,focal = raccoons.mand.arb[, 2],SE=TRUE)
test.windex(raccoons.mand.arb,Ktree,3:18,focal = raccoons.mand.arb[, 2],SE=TRUE,reps=1000,plot=FALSE)
raccoons.cra.arb=data.frame(raccoons.arb,pcsco.cra)
index.cra.raccoons.BM=windex(raccoons.cra.arb,Ktree,3:30,focal = raccoons.cra.arb[, 2],SE=TRUE)
test.windex(raccoons.cra.arb,Ktree,3:30,focal = raccoons.cra.arb[, 2],SE=TRUE,reps=1000,plot=FALSE)
felifossa.arb=c(0,	0,	0,	0,	0,	0,	0,	0,	0,	0,	0,	0,	0,	0,	0,	0,	0,	1,	0,	0,	0,	0,	0,	0,	0,	0,	0,	0,	0,	0,	0,	0,	0,	0,	0,	0,	0,	0,	0,	0,	0,	0,	0,	0,	0,	0,	0,	0,	0,	0,	0,	0,	0,	0,	0,	0,	0,	0,	0,	0,	0,	0,	0,	0,	0,	0,	0,	0,	0,	0,	0,	0,	0,	0,	0,	0,	0,	0,	0,	0,	0,	0,	0,	0,	0,	0,	0,	0,	0,	0,	0,	0,	0,	0,	0,	0,	0,	0,	0,	0,	0,	0,	0,	0,	0,	0,	0,	0,	0,	0,	0,	0,	0,	0,	0,	0,	0,	0,	0,	0,	0,	0,	0,	0,	0,	0,	0,	0,	0,	0,	0,	0,	0,	0,	0,	0,	0,	0,	0,	0,	0,	0,	0,	0,	0,	0,	0,	0,	0,	0,	0,	0,	0,	0,	0,	0,	0,	0,	0,	0,	0,	0,	0,	0,	0,	0,	0,	1,	0,	0,	0,	0,	0,	0,	0,	0,	0,	0,	0,	0,	0,	0,	0,	0,	0,	0,	0,	0)
felifossa.arb=data.frame(species=Ktree$tip.label,felifossa.arb)
felifossa.mand.arb=data.frame(felifossa.arb,pcsco.mand)
index.mand.felifossa.BM=windex(felifossa.mand.arb,Ktree,3:18,focal = felifossa.mand.arb[, 2],SE=TRUE)
test.windex(felifossa.mand.arb,Ktree,3:18,focal = felifossa.mand.arb[, 2],SE=TRUE,reps=1000,plot=FALSE)
felifossa.cra.arb=data.frame(felifossa.arb,pcsco.cra)
index.cra.felifossa.BM=windex(felifossa.cra.arb,Ktree,3:30,focal = felifossa.cra.arb[, 2],SE=TRUE)
test.windex(felifossa.cra.arb,Ktree,3:30,focal = felifossa.cra.arb[, 2],SE=TRUE,reps=1000,plot=FALSE)
gulocroc.arb=c(0,	0,	0,	0,	0,	0,	0,	0,	0,	0,	0,	0,	0,	0,	0,	0,	0,	0,	0,	0,	0,	0,	0,	0,	0,	0,	0,	0,	0,	0,	0,	0,	0,	0,	0,	0,	0,	0,	0,	0,	0,	0,	0,	0,	0,	0,	0,	0,	1,	0,	0,	0,	0,	0,	0,	0,	0,	0,	0,	0,	0,	0,	0,	0,	0,	0,	0,	0,	0,	0,	0,	0,	0,	0,	0,	0,	0,	0,	0,	0,	0,	0,	0,	0,	0,	0,	0,	0,	0,	0,	0,	0,	0,	0,	0,	0,	0,	0,	0,	0,	0,	0,	0,	0,	0,	0,	0,	0,	0,	0,	0,	0,	0,	0,	0,	0,	0,	0,	0,	0,	0,	0,	0,	0,	0,	0,	0,	0,	0,	0,	0,	0,	0,	0,	0,	0,	0,	0,	0,	0,	0,	0,	0,	0,	0,	0,	0,	0,	0,	0,	0,	0,	0,	0,	0,	0,	0,	0,	0,	0,	0,	0,	0,	1,	0,	0,	0,	0,	0,	0,	0,	0,	0,	0,	0,	0,	0,	0,	0,	0,	0,	0,	0,	0,	0,	0,	0,	0)
gulocroc.arb=data.frame(species=Ktree$tip.label,gulocroc.arb)
gulocroc.mand.arb=data.frame(gulocroc.arb,pcsco.mand)
index.mand.gulocroc.BM=windex(gulocroc.mand.arb,Ktree,3:18,focal = gulocroc.mand.arb[, 2],SE=TRUE)
test.windex(gulocroc.mand.arb,Ktree,3:18,focal = gulocroc.mand.arb[, 2],SE=TRUE,reps=1000,plot=FALSE)
gulocroc.cra.arb=data.frame(gulocroc.arb,pcsco.cra)
index.cra.gulocroc.BM=windex(gulocroc.cra.arb,Ktree,3:30,focal = gulocroc.cra.arb[, 2],SE=TRUE)
test.windex(gulocroc.cra.arb,Ktree,3:30,focal = gulocroc.cra.arb[, 2],SE=TRUE,reps=1000,plot=FALSE)

###time distance-standardised θ analyses###
#dietary categories#
library(RRphylo)
state.herb=c("nostate","nostate","nostate","nostate","nostate","nostate","nostate","nostate","nostate","nostate","nostate","nostate","nostate","nostate","nostate","nostate","nostate","nostate","nostate","nostate","nostate","nostate","nostate","nostate","nostate","nostate","nostate","nostate","nostate","nostate","nostate","nostate","Herbivores/Frugivores","nostate","nostate","Herbivores/Frugivores","nostate","nostate","nostate","nostate","Herbivores/Frugivores","nostate","nostate","nostate","nostate","nostate","nostate","nostate","nostate","nostate","nostate","nostate","nostate","nostate","nostate","nostate","nostate","nostate","nostate","nostate","nostate","nostate","nostate","nostate","nostate","nostate","nostate","nostate","nostate","nostate","nostate","nostate","nostate","nostate","nostate","Herbivores/Frugivores","nostate","nostate","nostate","nostate","nostate","nostate","nostate","nostate","nostate","nostate","Herbivores/Frugivores","nostate","nostate","nostate","nostate","nostate","nostate","nostate","nostate","nostate","nostate","nostate","nostate","nostate","nostate","nostate","nostate","nostate","nostate","nostate","nostate","nostate","nostate","nostate","nostate","nostate","nostate","nostate","nostate","nostate","nostate","nostate","nostate","nostate","nostate","nostate","nostate","nostate","nostate","nostate","nostate","nostate","nostate","nostate","nostate","nostate","nostate","nostate","nostate","nostate","nostate","nostate","nostate","nostate","nostate","nostate","nostate","nostate","nostate","nostate","nostate","nostate","nostate","nostate","nostate","nostate","nostate","nostate","nostate","Herbivores/Frugivores","nostate","nostate","nostate","nostate","nostate","nostate","nostate","nostate","nostate","nostate","nostate","nostate","nostate","nostate","nostate","nostate","nostate","nostate","nostate","nostate","nostate","nostate","nostate","nostate","nostate","nostate","nostate","nostate","nostate","nostate","Herbivores/Frugivores","nostate")
names(state.herb)=Ktree$tip.label
sc.herb.mand=search.conv(tree=Ktree, y=pcsco.mand, state=state.herb, foldername = getwd())
sc.herb.cra=search.conv(tree=Ktree, y=pcsco.cra, state=state.herb, foldername = getwd())
state.insect=c("nostate","nostate","nostate","nostate","nostate","nostate","nostate","nostate","nostate","nostate","nostate","nostate","nostate","nostate","nostate","nostate","nostate","nostate","nostate","nostate","nostate","nostate","nostate","nostate","nostate","nostate","nostate","nostate","nostate","nostate","nostate","nostate","nostate","nostate","Insectivores","nostate","nostate","nostate","nostate","nostate","nostate","nostate","nostate","nostate","nostate","nostate","nostate","nostate","nostate","nostate","nostate","nostate","nostate","nostate","nostate","nostate","nostate","nostate","nostate","nostate","nostate","nostate","nostate","nostate","nostate","nostate","nostate","nostate","nostate","nostate","nostate","nostate","nostate","nostate","nostate","nostate","nostate","nostate","nostate","nostate","nostate","nostate","nostate","nostate","Insectivores","nostate","nostate","nostate","nostate","nostate","nostate","nostate","nostate","nostate","nostate","nostate","nostate","nostate","nostate","nostate","nostate","nostate","nostate","nostate","nostate","nostate","nostate","nostate","nostate","nostate","nostate","nostate","nostate","nostate","nostate","nostate","nostate","nostate","Insectivores","nostate","nostate","Insectivores","nostate","nostate","nostate","nostate","nostate","nostate","nostate","nostate","nostate","nostate","nostate","nostate","Insectivores","Insectivores","Insectivores","nostate","Insectivores","nostate","nostate","nostate","Insectivores","nostate","nostate","nostate","Insectivores","Insectivores","Insectivores","Insectivores","nostate","nostate","nostate","nostate","nostate","nostate","nostate","nostate","nostate","Insectivores","nostate","nostate","nostate","nostate","nostate","nostate","Insectivores","nostate","nostate","nostate","Insectivores","nostate","nostate","nostate","nostate","nostate","nostate","nostate","nostate","nostate","nostate","nostate","nostate","nostate","nostate","nostate","nostate","nostate")
names(state.insect)=Ktree$tip.label
sc.insect.mand=search.conv(tree=Ktree, y=pcsco.mand, state=state.insect, declust=TRUE, foldername = getwd())
sc.insect.cra=search.conv(tree=Ktree, y=pcsco.cra, state=state.insect, declust=TRUE,foldername = getwd())
state.crust=c("nostate","nostate","nostate","nostate","nostate","nostate","nostate","nostate","nostate","nostate","nostate","nostate","nostate","nostate","nostate","nostate","nostate","nostate","nostate","nostate","nostate","nostate","nostate","nostate","nostate","nostate","nostate","nostate","nostate","nostate","nostate","nostate","nostate","nostate","nostate","nostate","nostate","nostate","nostate","nostate","nostate","Crustaceans","Crustaceans","nostate","nostate","nostate","nostate","nostate","nostate","nostate","nostate","nostate","Crustaceans","nostate","Crustaceans","nostate","nostate","nostate","nostate","nostate","nostate","nostate","nostate","nostate","nostate","nostate","nostate","nostate","nostate","nostate","nostate","nostate","nostate","nostate","nostate","nostate","nostate","nostate","nostate","nostate","nostate","nostate","nostate","nostate","nostate","nostate","nostate","nostate","nostate","nostate","nostate","Crustaceans","nostate","nostate","nostate","nostate","nostate","nostate","nostate","nostate","nostate","nostate","nostate","nostate","nostate","nostate","nostate","nostate","nostate","nostate","nostate","nostate","nostate","nostate","nostate","nostate","nostate","nostate","nostate","nostate","nostate","nostate","nostate","nostate","nostate","nostate","nostate","nostate","nostate","nostate","nostate","nostate","nostate","nostate","nostate","nostate","nostate","nostate","nostate","nostate","nostate","nostate","nostate","nostate","nostate","nostate","nostate","nostate","nostate","nostate","nostate","nostate","nostate","nostate","nostate","nostate","nostate","nostate","nostate","nostate","nostate","nostate","nostate","nostate","nostate","nostate","nostate","nostate","nostate","nostate","nostate","nostate","nostate","nostate","nostate","Crustaceans","nostate","nostate","nostate","nostate","nostate","nostate","nostate","nostate","nostate","nostate","nostate","nostate")
names(state.crust)=Ktree$tip.label
sc.crust.mand=search.conv(tree=Ktree, y=pcsco.mand, state=state.crust, declust= TRUE, foldername = getwd())
sc.crust.cra=search.conv(tree=Ktree, y=pcsco.cra, state=state.crust, declust= TRUE, foldername = getwd())
state.mollusc=c("nostate","nostate","nostate","nostate","nostate","nostate","nostate","nostate","nostate","nostate","nostate","nostate","nostate","nostate","nostate","nostate","nostate","nostate","nostate","nostate","nostate","nostate","nostate","nostate","nostate","nostate","nostate","nostate","nostate","nostate","nostate","nostate","nostate","nostate","nostate","nostate","nostate","nostate","nostate","nostate","nostate","nostate","nostate","nostate","nostate","Molluscivores","nostate","nostate","nostate","nostate","nostate","nostate","nostate","nostate","nostate","nostate","nostate","nostate","nostate","nostate","nostate","nostate","nostate","nostate","nostate","nostate","nostate","nostate","nostate","nostate","nostate","nostate","nostate","nostate","nostate","nostate","nostate","nostate","nostate","nostate","nostate","nostate","nostate","nostate","nostate","nostate","nostate","nostate","nostate","nostate","nostate","nostate","nostate","nostate","nostate","nostate","nostate","nostate","nostate","nostate","nostate","nostate","nostate","nostate","nostate","nostate","nostate","nostate","nostate","nostate","nostate","nostate","nostate","nostate","nostate","nostate","nostate","nostate","nostate","nostate","nostate","nostate","nostate","nostate","nostate","nostate","nostate","nostate","nostate","nostate","nostate","nostate","nostate","nostate","nostate","nostate","nostate","nostate","nostate","nostate","nostate","nostate","nostate","nostate","nostate","nostate","nostate","nostate","nostate","nostate","nostate","nostate","nostate","nostate","nostate","nostate","nostate","nostate","nostate","nostate","nostate","nostate","nostate","nostate","nostate","nostate","nostate","nostate","nostate","nostate","nostate","nostate","Molluscivores","nostate","nostate","nostate","nostate","nostate","nostate","nostate","nostate","nostate","nostate","nostate","nostate","nostate","nostate","Molluscivores")
names(state.mollusc)=Ktree$tip.label
sc.mollusc.mand=search.conv(tree=Ktree, y=pcsco.mand, state=state.mollusc, foldername = getwd())
sc.mollusc.cra=search.conv(tree=Ktree, y=pcsco.cra, state=state.mollusc, foldername = getwd())
state.pisc=c("nostate","nostate","nostate","nostate","nostate","nostate","nostate","nostate","nostate","nostate","nostate","nostate","nostate","nostate","nostate","nostate","nostate","nostate","nostate","nostate","nostate","nostate","nostate","nostate","nostate","nostate","Piscivores","nostate","Piscivores","nostate","nostate","nostate","nostate","nostate","nostate","nostate","nostate","nostate","nostate","nostate","nostate","nostate","nostate","nostate","nostate","nostate","nostate","nostate","nostate","Piscivores","nostate","Piscivores","nostate","Piscivores","nostate","Piscivores","nostate","nostate","nostate","nostate","nostate","nostate","nostate","nostate","nostate","nostate","nostate","nostate","nostate","nostate","nostate","nostate","nostate","Piscivores","nostate","nostate","nostate","nostate","nostate","nostate","nostate","nostate","nostate","nostate","nostate","nostate","nostate","nostate","nostate","nostate","nostate","nostate","Piscivores","Piscivores","Piscivores","Piscivores","Piscivores","Piscivores","Piscivores","Piscivores","Piscivores","Piscivores","Piscivores","nostate","nostate","nostate","nostate","nostate","nostate","nostate","nostate","nostate","nostate","nostate","nostate","nostate","nostate","nostate","nostate","nostate","nostate","nostate","nostate","nostate","nostate","nostate","nostate","nostate","nostate","nostate","nostate","nostate","nostate","nostate","nostate","nostate","nostate","nostate","nostate","nostate","nostate","nostate","nostate","nostate","nostate","nostate","nostate","nostate","nostate","nostate","nostate","nostate","nostate","nostate","nostate","nostate","nostate","nostate","nostate","nostate","nostate","nostate","nostate","nostate","nostate","nostate","nostate","nostate","nostate","nostate","nostate","Piscivores","nostate","Piscivores","Piscivores","nostate","Piscivores","Piscivores","Piscivores","Piscivores","Piscivores","Piscivores","Piscivores","Piscivores","Piscivores","Piscivores","nostate","nostate")
names(state.pisc)=Ktree$tip.label
sc.pisc.mand=search.conv(tree=Ktree, y=pcsco.mand, state=state.pisc, declust=TRUE, foldername = getwd())
sc.pisc.cra=search.conv(tree=Ktree, y=pcsco.cra, state=state.pisc, declust=TRUE, foldername = getwd())
state.omni=c("nostate","nostate","nostate","nostate","nostate","nostate","nostate","nostate","nostate","nostate","nostate","nostate","nostate","nostate","nostate","nostate","nostate","nostate","nostate","nostate","nostate","nostate","nostate","nostate","nostate","nostate","nostate","nostate","nostate","nostate","nostate","nostate","nostate","Omnivores","nostate","nostate","Omnivores","Omnivores","nostate","Omnivores","nostate","nostate","nostate","Omnivores","Omnivores","nostate","nostate","nostate","nostate","nostate","nostate","nostate","nostate","nostate","nostate","nostate","nostate","Omnivores","Omnivores","nostate","Omnivores","nostate","Omnivores","Omnivores","Omnivores","nostate","nostate","nostate","nostate","nostate","nostate","nostate","nostate","nostate","nostate","nostate","Omnivores","Omnivores","nostate","nostate","Omnivores","nostate","Omnivores","nostate","nostate","Omnivores","nostate","nostate","nostate","nostate","nostate","nostate","nostate","nostate","nostate","nostate","nostate","nostate","nostate","nostate","nostate","nostate","nostate","Omnivores","Omnivores","Omnivores","nostate","nostate","Omnivores","nostate","Omnivores","nostate","nostate","Omnivores","nostate","Omnivores","Omnivores","Omnivores","nostate","nostate","Omnivores","nostate","nostate","Omnivores","Omnivores","Omnivores","nostate","nostate","nostate","nostate","Omnivores","nostate","nostate","Omnivores","nostate","nostate","nostate","Omnivores","nostate","Omnivores","nostate","nostate","nostate","Omnivores","nostate","nostate","nostate","nostate","nostate","nostate","Omnivores","Omnivores","Omnivores","Omnivores","Omnivores","nostate","Omnivores","Omnivores","Omnivores","nostate","Omnivores","Omnivores","Omnivores","nostate","nostate","nostate","nostate","nostate","nostate","nostate","nostate","nostate","nostate","nostate","nostate","nostate","nostate","nostate","nostate","nostate","nostate","nostate","nostate","nostate","nostate","nostate","nostate","nostate")
names(state.omni)=Ktree$tip.label
sc.omni.mand=search.conv(tree=Ktree, y=pcsco.mand, state=state.omni, declust=TRUE,foldername = getwd())
sc.omni.cra=search.conv(tree=Ktree, y=pcsco.cra, state=state.omni, declust=TRUE,foldername = getwd())
state.large=c("nostate",	"nostate",	"nostate",	"nostate",	"nostate",	"nostate",	"nostate",	"nostate",	"nostate",	"nostate",	"nostate",	"nostate",	"nostate",	"nostate",	"nostate",	"nostate",	"nostate",	"nostate",	"nostate",	"Large prey",	"Large prey",	"nostate",	"Large prey",	"Large prey",	"nostate",	"nostate",	"nostate",	"nostate",	"nostate",	"nostate",	"Large prey",	"Large prey",	"nostate",	"nostate",	"nostate",	"nostate",	"nostate",	"nostate",	"nostate",	"nostate",	"nostate",	"nostate",	"nostate",	"nostate",	"nostate",	"nostate",	"nostate",	"nostate",	"Large prey",	"nostate",	"nostate",	"nostate",	"nostate",	"nostate",	"nostate",	"nostate",	"nostate",	"nostate",	"nostate",	"nostate",	"nostate",	"nostate",	"nostate",	"nostate",	"nostate",	"Large prey",	"Large prey",	"nostate",	"Large prey",	"Large prey",	"nostate",	"nostate",	"nostate",	"nostate",	"nostate",	"nostate",	"nostate",	"nostate",	"nostate",	"nostate",	"nostate",	"nostate",	"nostate",	"nostate",	"nostate",	"nostate",	"nostate",	"nostate",	"nostate",	"nostate",	"nostate",	"nostate",	"nostate",	"nostate",	"nostate",	"nostate",	"nostate",	"nostate",	"nostate",	"nostate",	"nostate",	"nostate",	"nostate",	"nostate",	"nostate",	"nostate",	"nostate",	"Large prey",	"nostate",	"nostate",	"nostate",	"Large prey",	"nostate",	"nostate",	"nostate",	"nostate",	"nostate",	"nostate",	"nostate",	"Large prey",	"nostate",	"nostate",	"Large prey",	"nostate",	"nostate",	"nostate",	"nostate",	"nostate",	"nostate",	"nostate",	"nostate",	"nostate",	"nostate",	"nostate",	"nostate",	"nostate",	"nostate",	"nostate",	"nostate",	"nostate",	"nostate",	"nostate",	"nostate",	"nostate",	"nostate",	"nostate",	"nostate",	"nostate",	"nostate",	"nostate",	"nostate",	"nostate",	"nostate",	"nostate",	"nostate",	"nostate",	"nostate",	"nostate",	"nostate",	"nostate",	"nostate",	"nostate",	"nostate",	"Large prey",	"nostate",	"nostate",	"nostate",	"nostate",	"nostate",	"nostate",	"nostate",	"nostate",	"nostate",	"nostate",	"nostate",	"nostate",	"nostate",	"nostate",	"nostate",	"nostate",	"nostate",	"nostate",	"nostate",	"nostate",	"nostate",	"nostate",	"nostate",	"nostate")
names(state.large)=Ktree$tip.label
sc.large.mand=search.conv(tree=Ktree, y=pcsco.mand, state=state.large, declust=TRUE, foldername = getwd())
sc.large.cra=search.conv(tree=Ktree, y=pcsco.cra, state=state.large, declust=TRUE, foldername = getwd())
state.medium=c("Medium prey",	"nostate",	"Medium prey",	"Medium prey",	"nostate",	"nostate",	"nostate",	"nostate",	"nostate",	"nostate",	"nostate",	"nostate",	"nostate",	"nostate",	"nostate",	"nostate",	"Medium prey",	"nostate",	"nostate",	"nostate",	"nostate",	"Medium prey",	"nostate",	"nostate",	"nostate",	"nostate",	"nostate",	"nostate",	"nostate",	"nostate",	"nostate",	"nostate",	"nostate",	"nostate",	"nostate",	"nostate",	"nostate",	"nostate",	"Medium prey",	"nostate",	"nostate",	"nostate",	"nostate",	"nostate",	"nostate",	"nostate",	"nostate",	"nostate",	"nostate",	"nostate",	"nostate",	"nostate",	"nostate",	"nostate",	"nostate",	"nostate",	"nostate",	"nostate",	"nostate",	"nostate",	"nostate",	"nostate",	"nostate",	"nostate",	"nostate",	"nostate",	"nostate",	"Medium prey",	"nostate",	"nostate",	"Medium prey",	"Medium prey",	"nostate",	"nostate",	"nostate",	"nostate",	"nostate",	"nostate",	"nostate",	"nostate",	"nostate",	"nostate",	"nostate",	"nostate",	"nostate",	"nostate",	"nostate",	"nostate",	"nostate",	"nostate",	"nostate",	"nostate",	"nostate",	"nostate",	"nostate",	"nostate",	"nostate",	"nostate",	"nostate",	"nostate",	"nostate",	"nostate",	"nostate",	"nostate",	"nostate",	"nostate",	"nostate",	"nostate",	"nostate",	"nostate",	"nostate",	"nostate",	"Medium prey",	"nostate",	"nostate",	"nostate",	"nostate",	"nostate",	"nostate",	"nostate",	"nostate",	"nostate",	"nostate",	"nostate",	"nostate",	"nostate",	"nostate",	"nostate",	"nostate",	"nostate",	"nostate",	"nostate",	"nostate",	"nostate",	"nostate",	"nostate",	"nostate",	"nostate",	"nostate",	"nostate",	"nostate",	"nostate",	"nostate",	"nostate",	"nostate",	"nostate",	"nostate",	"nostate",	"nostate",	"nostate",	"nostate",	"nostate",	"nostate",	"nostate",	"nostate",	"nostate",	"nostate",	"nostate",	"nostate",	"nostate",	"nostate",	"nostate",	"nostate",	"nostate",	"Medium prey",	"Medium prey",	"nostate",	"Medium prey",	"nostate",	"nostate",	"nostate",	"nostate",	"nostate",	"nostate",	"nostate",	"nostate",	"nostate",	"nostate",	"nostate",	"nostate",	"nostate",	"nostate",	"nostate",	"nostate",	"nostate",	"nostate",	"nostate",	"nostate")
names(state.medium)=Ktree$tip.label
sc.medium.mand=search.conv(tree=Ktree, y=pcsco.mand, state=state.medium, declust=TRUE, foldername = getwd())
sc.medium.cra=search.conv(tree=Ktree, y=pcsco.cra, state=state.medium, foldername = getwd())
state.small=c("nostate","Small prey","nostate","nostate","Small prey","Small prey","Small prey","Small prey","Small prey","Small prey","Small prey","Small prey","Small prey","Small prey","Small prey","Small prey","nostate","Small prey","Small prey","nostate","nostate","nostate","nostate","nostate","Small prey","Small prey","nostate","Small prey","nostate","Small prey","nostate","nostate","nostate","nostate","nostate","nostate","nostate","nostate","nostate","nostate","nostate","nostate","nostate","nostate","nostate","nostate","Small prey","Small prey","nostate","nostate","Small prey","nostate","nostate","nostate","nostate","nostate","Small prey","nostate","nostate","Small prey","nostate","Small prey","nostate","nostate","nostate","nostate","nostate","nostate","nostate","nostate","nostate","nostate","Small prey","nostate","Small prey","nostate","nostate","nostate","Small prey","Small prey","nostate","Small prey","nostate","Small prey","nostate","nostate","nostate","Small prey","Small prey","Small prey","Small prey","nostate","nostate","nostate","nostate","nostate","nostate","nostate","nostate","nostate","nostate","nostate","nostate","nostate","nostate","nostate","Small prey","nostate","nostate","Small prey","nostate","nostate","nostate","nostate","Small prey","nostate","nostate","nostate","nostate","nostate","nostate","nostate","nostate","nostate","nostate","nostate","Small prey","Small prey","Small prey","Small prey","nostate","Small prey","Small prey","nostate","nostate","nostate","nostate","nostate","nostate","nostate","Small prey","Small prey","nostate","nostate","Small prey","Small prey","nostate","nostate","nostate","nostate","nostate","nostate","nostate","nostate","nostate","nostate","nostate","nostate","nostate","nostate","nostate","nostate","nostate","nostate","nostate","nostate","nostate","nostate","Small prey","Small prey","nostate","nostate","nostate","nostate","nostate","nostate","nostate","nostate","nostate","nostate","nostate","nostate","nostate","nostate","nostate","nostate","nostate","nostate")
names(state.small)=Ktree$tip.label
sc.small.mand=search.conv(tree=Ktree, y=pcsco.mand, state=state.small, declust=TRUE,foldername = getwd())
sc.small.cra=search.conv(tree=Ktree, y=pcsco.cra, state=state.small, declust=TRUE,foldername = getwd())
#case-studies from the literature#
state.foxviv=c("nostate","nostate","nostate","nostate","nostate","nostate","nostate","nostate","nostate","nostate","nostate","nostate","nostate","nostate","nostate","nostate","nostate","nostate","nostate","nostate","nostate","nostate","nostate","nostate","nostate","nostate","nostate","nostate","nostate","nostate","nostate","nostate","nostate","nostate","nostate","nostate","nostate","nostate","nostate","nostate","nostate","nostate","nostate","nostate","nostate","nostate","nostate","nostate","nostate","nostate","nostate","nostate","nostate","nostate","nostate","nostate","nostate","nostate","nostate","nostate","nostate","nostate","nostate","nostate","nostate","nostate","nostate","nostate","nostate","nostate","nostate","nostate","nostate","nostate","nostate","nostate","nostate","nostate","nostate","nostate","nostate","nostate","nostate","nostate","nostate","nostate","nostate","nostate","Red fox - Malayan civet","nostate","nostate","nostate","nostate","nostate","nostate","nostate","nostate","nostate","nostate","nostate","nostate","nostate","nostate","nostate","nostate","nostate","nostate","nostate","nostate","nostate","nostate","nostate","nostate","nostate","nostate","nostate","nostate","nostate","nostate","nostate","nostate","nostate","nostate","nostate","nostate","nostate","nostate","nostate","nostate","nostate","nostate","Red fox - Malayan civet","nostate","nostate","nostate","nostate","nostate","nostate","nostate","nostate","nostate","nostate","nostate","nostate","nostate","nostate","nostate","nostate","nostate","nostate","nostate","nostate","nostate","nostate","nostate","nostate","nostate","nostate","nostate","nostate","nostate","nostate","nostate","nostate","nostate","nostate","nostate","nostate","nostate","nostate","nostate","nostate","nostate","nostate","nostate","nostate","nostate","nostate","nostate","nostate","nostate","nostate","nostate","nostate","nostate","nostate","nostate","nostate")
names(state.foxviv)=Ktree$tip.label
sc.foxviv.mand=search.conv(tree=Ktree, y=pcsco.mand, state=state.foxviv, foldername = getwd())
sc.foxviv.cra=search.conv(tree=Ktree, y=pcsco.cra, state=state.foxviv, foldername = getwd())
state.pandas=c("nostate","nostate","nostate","nostate","nostate","nostate","nostate","nostate","nostate","nostate","nostate","nostate","nostate","nostate","nostate","nostate","nostate","nostate","nostate","nostate","nostate","nostate","nostate","nostate","nostate","nostate","nostate","nostate","nostate","nostate","nostate","nostate","Giant panda - Red panda","nostate","nostate","nostate","nostate","nostate","nostate","nostate","Giant panda - Red panda","nostate","nostate","nostate","nostate","nostate","nostate","nostate","nostate","nostate","nostate","nostate","nostate","nostate","nostate","nostate","nostate","nostate","nostate","nostate","nostate","nostate","nostate","nostate","nostate","nostate","nostate","nostate","nostate","nostate","nostate","nostate","nostate","nostate","nostate","nostate","nostate","nostate","nostate","nostate","nostate","nostate","nostate","nostate","nostate","nostate","nostate","nostate","nostate","nostate","nostate","nostate","nostate","nostate","nostate","nostate","nostate","nostate","nostate","nostate","nostate","nostate","nostate","nostate","nostate","nostate","nostate","nostate","nostate","nostate","nostate","nostate","nostate","nostate","nostate","nostate","nostate","nostate","nostate","nostate","nostate","nostate","nostate","nostate","nostate","nostate","nostate","nostate","nostate","nostate","nostate","nostate","nostate","nostate","nostate","nostate","nostate","nostate","nostate","nostate","nostate","nostate","nostate","nostate","nostate","nostate","nostate","nostate","nostate","nostate","nostate","nostate","nostate","nostate","nostate","nostate","nostate","nostate","nostate","nostate","nostate","nostate","nostate","nostate","nostate","nostate","nostate","nostate","nostate","nostate","nostate","nostate","nostate","nostate","nostate","nostate","nostate","nostate","nostate","nostate","nostate","nostate","nostate","nostate","nostate","nostate","nostate","nostate")
names(state.pandas)=Ktree$tip.label
sc.pandas.mand=search.conv(tree=Ktree, y=pcsco.mand, state=state.pandas, foldername = getwd())
sc.pandas.cra=search.conv(tree=Ktree, y=pcsco.cra, state=state.pandas, foldername = getwd())
state.raccoons=c("nostate","nostate","nostate","nostate","nostate","nostate","nostate","nostate","nostate","nostate","nostate","nostate","nostate","nostate","nostate","nostate","nostate","nostate","nostate","nostate","nostate","nostate","nostate","nostate","nostate","nostate","nostate","nostate","nostate","nostate","nostate","nostate","nostate","nostate","nostate","nostate","nostate","nostate","nostate","nostate","nostate","nostate","nostate","nostate","nostate","nostate","nostate","nostate","nostate","nostate","nostate","nostate","nostate","nostate","nostate","nostate","nostate","nostate","nostate","nostate","nostate","nostate","nostate","nostate","nostate","nostate","nostate","nostate","nostate","nostate","nostate","nostate","nostate","nostate","nostate","nostate","nostate","nostate","nostate","nostate","nostate","nostate","nostate","nostate","nostate","nostate","nostate","nostate","nostate","nostate","nostate","nostate","nostate","nostate","nostate","nostate","nostate","nostate","nostate","nostate","nostate","nostate","nostate","nostate","nostate","nostate","nostate","nostate","nostate","nostate","nostate","nostate","nostate","nostate","nostate","nostate","nostate","nostate","nostate","nostate","Raccoon dog - Raccoon","nostate","nostate","nostate","nostate","nostate","nostate","nostate","nostate","nostate","nostate","nostate","nostate","nostate","nostate","nostate","nostate","nostate","nostate","nostate","nostate","nostate","nostate","nostate","nostate","nostate","nostate","nostate","nostate","nostate","nostate","nostate","nostate","nostate","nostate","nostate","nostate","Raccoon dog - Raccoon","nostate","nostate","nostate","nostate","nostate","nostate","nostate","nostate","nostate","nostate","nostate","nostate","nostate","nostate","nostate","nostate","nostate","nostate","nostate","nostate","nostate","nostate","nostate","nostate","nostate","nostate","nostate","nostate","nostate","nostate")
names(state.raccoons)=Ktree$tip.label
sc.raccoons.mand=search.conv(tree=Ktree, y=pcsco.mand, state=state.raccoons, foldername = getwd())
sc.raccoons.cra=search.conv(tree=Ktree, y=pcsco.cra, state=state.raccoons, foldername = getwd())
state.felifossa=c("nostate","nostate","nostate","nostate","nostate","nostate","nostate","nostate","nostate","nostate","nostate","nostate","nostate","nostate","nostate","nostate","nostate","Iberian lynx - Fossa","nostate","nostate","nostate","nostate","nostate","nostate","nostate","nostate","nostate","nostate","nostate","nostate","nostate","nostate","nostate","nostate","nostate","nostate","nostate","nostate","nostate","nostate","nostate","nostate","nostate","nostate","nostate","nostate","nostate","nostate","nostate","nostate","nostate","nostate","nostate","nostate","nostate","nostate","nostate","nostate","nostate","nostate","nostate","nostate","nostate","nostate","nostate","nostate","nostate","nostate","nostate","nostate","nostate","nostate","nostate","nostate","nostate","nostate","nostate","nostate","nostate","nostate","nostate","nostate","nostate","nostate","nostate","nostate","nostate","nostate","nostate","nostate","nostate","nostate","nostate","nostate","nostate","nostate","nostate","nostate","nostate","nostate","nostate","nostate","nostate","nostate","nostate","nostate","nostate","nostate","nostate","nostate","nostate","nostate","nostate","nostate","nostate","nostate","nostate","nostate","nostate","nostate","nostate","nostate","nostate","nostate","nostate","nostate","nostate","nostate","nostate","nostate","nostate","nostate","nostate","nostate","nostate","nostate","nostate","nostate","nostate","nostate","nostate","nostate","nostate","nostate","nostate","nostate","nostate","nostate","nostate","nostate","nostate","nostate","nostate","nostate","nostate","nostate","nostate","nostate","nostate","nostate","nostate","nostate","nostate","nostate","nostate","nostate","nostate","Iberian lynx - Fossa","nostate","nostate","nostate","nostate","nostate","nostate","nostate","nostate","nostate","nostate","nostate","nostate","nostate","nostate","nostate","nostate","nostate","nostate","nostate","nostate")
names(state.felifossa)=Ktree$tip.label
sc.felifossa.mand=search.conv(tree=Ktree, y=pcsco.mand, state=state.felifossa, foldername = getwd())
sc.felifossa.cra=search.conv(tree=Ktree, y=pcsco.cra, state=state.felifossa, foldername = getwd())
state.gulocroc=c("nostate",	"nostate",	"nostate",	"nostate",	"nostate",	"nostate",	"nostate",	"nostate",	"nostate",	"nostate",	"nostate",	"nostate",	"nostate",	"nostate",	"nostate",	"nostate",	"nostate",	"nostate",	"nostate",	"nostate",	"nostate",	"nostate",	"nostate",	"nostate",	"nostate",	"nostate",	"nostate",	"nostate",	"nostate",	"nostate",	"nostate",	"nostate",	"nostate",	"nostate",	"nostate",	"nostate",	"nostate",	"nostate",	"nostate",	"nostate",	"nostate",	"nostate",	"nostate",	"nostate",	"nostate",	"nostate",	"nostate",	"nostate",	"Spotted hyena - Wolverine",	"nostate",	"nostate",	"nostate",	"nostate",	"nostate",	"nostate",	"nostate",	"nostate",	"nostate",	"nostate",	"nostate",	"nostate",	"nostate",	"nostate",	"nostate",	"nostate",	"nostate",	"nostate",	"nostate",	"nostate",	"nostate",	"nostate",	"nostate",	"nostate",	"nostate",	"nostate",	"nostate",	"nostate",	"nostate",	"nostate",	"nostate",	"nostate",	"nostate",	"nostate",	"nostate",	"nostate",	"nostate",	"nostate",	"nostate",	"nostate",	"nostate",	"nostate",	"nostate",	"nostate",	"nostate",	"nostate",	"nostate",	"nostate",	"nostate",	"nostate",	"nostate",	"nostate",	"nostate",	"nostate",	"nostate",	"nostate",	"nostate",	"nostate",	"nostate",	"nostate",	"nostate",	"nostate",	"nostate",	"nostate",	"nostate",	"nostate",	"nostate",	"nostate",	"nostate",	"nostate",	"nostate",	"nostate",	"nostate",	"nostate",	"nostate",	"nostate",	"nostate",	"nostate",	"nostate",	"nostate",	"nostate",	"nostate",	"nostate",	"nostate",	"nostate",	"nostate",	"nostate",	"nostate",	"nostate",	"nostate",	"nostate",	"nostate",	"nostate",	"nostate",	"nostate",	"nostate",	"nostate",	"nostate",	"nostate",	"nostate",	"nostate",	"nostate",	"nostate",	"nostate",	"nostate",	"nostate",	"nostate",	"nostate",	"nostate",	"nostate",	"nostate",	"nostate",	"nostate",	"nostate",	"Spotted hyena - Wolverine",	"nostate",	"nostate",	"nostate",	"nostate",	"nostate",	"nostate",	"nostate",	"nostate",	"nostate",	"nostate",	"nostate",	"nostate",	"nostate",	"nostate",	"nostate",	"nostate",	"nostate",	"nostate",	"nostate",	"nostate",	"nostate",	"nostate",	"nostate",	"nostate")
names(state.gulocroc)=Ktree$tip.label
sc.gulocroc.mand=search.conv(tree=Ktree, y=pcsco.mand, state=state.gulocroc, foldername = getwd())
sc.gulocroc.cra=search.conv(tree=Ktree, y=pcsco.cra, state=state.gulocroc, foldername = getwd())

###Q-values###
library(qvalue)
pval.literature=c(0.162,0.155,0.009,0.251,0.252,0.001,0.001,0.001,0.04950495,0.05940594,0.021,0.012,0.016,0.294,0.0175,0.68,0.444,0.148,0.073,0.212,0.0990099,0.01980198,0.2079208,0.2376238,0.049,0.009,0.034,0.194,0.351,0.089)
qval.literature <- qvalue_truncp(pval.literature)
pval.dietary=c(0.069,0.105,0.148,0.872,0.998,0.001,0.594,0.150,0.021,0.8031968,0.2187812,0.40859141,0.999,0.8910891,0.23,0.6508462,0.9210769,0.731,0.111,0.984,0.871,0.866,0.287,0.001,0.539,0.915,0.171,0.014,0.001,0.285,0.99,0.145,0.001,0.151,0.003,0.465,0.6534653,0.7227723,0.8811881,0.7821782,0.962,0.2307692,0.001,0.8481538,0.6923077,0.169,0.874,0.831,0.603,0.998,0.026,0.857,0.775,0.691)
qval.dietary<- qvalue(pval.dietary)
