# Supplementary material for: Testing the occurrence of convergence in the craniomandibular shape evolution of living carnivorans
Source: Evolution. 2021 May 7;75(7):1738–52. doi: 10.1111/evo.14229 (PMC8359831; doi:10.1111/evo.14229)
Supplement: Supplementary file 3 — Supporting Material [file EVO-75-1738-s003.zip › Cranium_DEF.NTS]

1 188L 60 0 DIM=2
Acinonyx_jubatus
Caracal_caracal
Catopuma_badia
Catopuma_temminckii
Felis_chaus
Felis_margarita
Felis_nigripes
Felis_silvestris
Herpailurus_yagouaroundi
Leopardus_colocolo
Leopardus_geoffroyi
Leopardus_guigna
Leopardus_pardalis
Leopardus_wiedii
Leptailurus_serval
Lynx_canadensis
Lynx_lynx
Lynx_pardinus
Lynx_rufus
Neofelis_nebulosa
Panthera_leo
Panthera_onca
Panthera_pardus
Panthera_tigris
Pardofelis_marmorata
Prionailurus_bengalensis
Prionailurus_planiceps
Prionailurus_rubiginosus
Prionailurus_viverrinus
Caracal_aurata
Puma_concolor
Panthera_uncia
Ailuropoda_melanoleuca
Helarctos_malayanus
Melursus_ursinus
Tremarctos_ornatus
Ursus_americanus
Ursus_arctos
Ursus_maritimus
Ursus_thibetanus
Ailurus_fulgens
Aonyx_capensis
Aonyx_cinerea
Arctonyx_collaris
Eira_barbara
Enhydra_lutris
Galictis_cuja
Galictis_vittata
Gulo_gulo
Hydrictis_maculicollis
Ictonyx_striatus
Lontra_canadensis
Lontra_felina
Lontra_longicaudis
Lontra_provocax
Lutra_lutra
Martes_americana
Martes_flavigula
Martes_foina
Martes_martes
Martes_melampus
Martes_pennanti
Meles_meles
Mellivora_capensis
Melogale_moschata
Mustela_erminea
Mustela_frenata
Mustela_lutreola
Mustela_nivalis
Mustela_putorius
Mustela_sibirica
Neovison_vison
Poecilogale_albinucha
Pteronura_brasiliensis
Taxidea_taxus
Arctictis_binturong
Arctogalidia_trivirgata
Civettictis_civetta
Genetta_angolensis
Genetta_genetta
Genetta_maculata
Genetta_servalina
Genetta_tigrina
Genetta_victoriae
Hemigalus_derbyanus
Paguma_larvata
Paradoxurus_hermaphroditus
Prionodon_linsang
Viverra_tangalunga
Viverra_zibetha
Viverricula_indica
Arctocephalus_australis
Arctocephalus_forsteri
Arctocephalus_gazella
Arctocephalus_philippii
Arctocephalus_pusillus
Arctocephalus_tropicalis
Callorhinus_ursinus
Eumetopias_jubatus
Neophoca_cinerea
Otaria_byronia
Phocarctos_hookeri
Zalophus_californianus
Atelocynus_microtis
Canis_adustus
Canis_aureus
Canis_latrans
Canis_lupus
Canis_mesomelas
Canis_simensis
Chrysocyon_brachyurus
Cuon_alpinus
Dusicyon_australis
Cerdocyon_thous
Lycalopex_culpaeus
Lycalopex_fulvipes
Lycalopex_griseus
Lycalopex_gymnocercus
Lycalopex_vetulus
Lycaon_pictus
Nyctereutes_procyonoides
Otocyon_megalotis
Speothos_venaticus
Urocyon_cinereoargenteus
Urocyon_littoralis
Vulpes_cana
Vulpes_chama
Vulpes_corsac
Vulpes_ferrilata
Vulpes_lagopus
Vulpes_rueppellii
Vulpes_vulpes
Vulpes_zerda
Atilax_paludinosus
Bdeogale_crassicauda
Bdeogale_nigripes
Cynictis_penicillata
Herpestes_sanguineus
Helogale_parvula
Herpestes_auropunctatus
Herpestes_edwardsii
Herpestes_ichneumon
Herpestes_javanicus
Herpestes_naso
Herpestes_smithii
Herpestes_vitticollis
Ichneumia_albicauda
Mungos_mungo
Rhynchogale_melleri
Suricata_suricatta
Bassaricyon_alleni
Bassariscus_astutus
Bassariscus_sumichrasti
Nasua_narica
Nasua_nasua
Potos_flavus
Procyon_cancrivorus
Procyon_lotor
Conepatus_chinga
Conepatus_leuconotus
Mephitis_macroura
Mephitis_mephitis
Spilogale_putorius
Crocuta_crocuta
Hyaena_hyaena
Parahyaena_brunnea
Proteles_cristata
Cryptoprocta_ferox
Galidia_elegans
Galidictis_fasciata
Salanoia_concolor
Cystophora_cristata
Erignathus_barbatus
Halichoerus_grypus
Leptonychotes_weddellii
Lobodon_carcinophaga
Mirounga_leonina
Monachus_monachus
Ommatophoca_rossii
Histriophoca_fasciata
Pagophilus_groenlandicus
Phoca_largha
Phoca_vitulina
Pusa_caspica
Pusa_hispida
Pusa_sibirica
Nandinia_binotata
Odobenus_rosmarus
-0.226605996	0	-0.090020128	0	-0.015549822	0	0.228735473	0	-0.186624621	0.040816596	-0.186624621	-0.040816596	-0.166327523	0.062153734	-0.166327523	-0.062153734	0.104181508	0.165201377	0.104181508	-0.165201377	0.106192663	0.087226819	0.106192663	-0.087226819	0.126354412	0.089995357	0.126354412	-0.089995357	0.191334309	0.034129917	0.191334309	-0.034129917	0.243830699	0.05722131	0.243830699	-0.05722131	0.259205655	0.031271949	0.259205655	-0.031271949	-0.039020573	0.115178009	-0.039020573	-0.115178009	-0.172076388	0.013850149	-0.172076388	-0.013850149	-0.210350636	0.03054378	-0.210350636	-0.03054378	-0.164265698	0.060522265	-0.164265698	-0.060522265	-0.04071357	0.0937782	-0.04071357	-0.0937782
-0.223547198	0	-0.104810678	0	-0.013363325	0	0.237989936	0	-0.188489089	0.039004556	-0.188489089	-0.039004556	-0.162698566	0.056466249	-0.162698566	-0.056466249	0.08902825	0.168735516	0.08902825	-0.168735516	0.097628582	0.089786389	0.097628582	-0.089786389	0.11290415	0.091042195	0.11290415	-0.091042195	0.194750912	0.036145282	0.194750912	-0.036145282	0.253900005	0.05797072	0.253900005	-0.05797072	0.265405845	0.032126632	0.265405845	-0.032126632	-0.043055224	0.12128441	-0.043055224	-0.12128441	-0.170703185	0.014113541	-0.170703185	-0.014113541	-0.207508207	0.02651574	-0.207508207	-0.02651574	-0.151986597	0.054665543	-0.151986597	-0.054665543	-0.037311243	0.091906714	-0.037311243	-0.091906714
-0.212138015	0	-0.113184632	0	-0.032845407	0	0.240953859	0	-0.179916816	0.039071365	-0.179916816	-0.039071365	-0.157804855	0.056866997	-0.157804855	-0.056866997	0.076675728	0.167851191	0.076675728	-0.167851191	0.079899903	0.105220083	0.079899903	-0.105220083	0.098491741	0.105883107	0.098491741	-0.105883107	0.2001836	0.040068476	0.2001836	-0.040068476	0.257482758	0.065121753	0.257482758	-0.065121753	0.276716693	0.034972939	0.276716693	-0.034972939	-0.04602392	0.133421466	-0.04602392	-0.133421466	-0.162365108	0.01368987	-0.162365108	-0.01368987	-0.199170257	0.03279561	-0.199170257	-0.03279561	-0.156525259	0.054503701	-0.156525259	-0.054503701	-0.02903711	0.109581824	-0.02903711	-0.109581824
-0.226143801	0	-0.093810326	0	-0.027131042	0	0.239246373	0	-0.186989781	0.036406056	-0.186989781	-0.036406056	-0.162787356	0.052893841	-0.162787356	-0.052893841	0.081786953	0.154453759	0.081786953	-0.154453759	0.081000789	0.09356759	0.081000789	-0.09356759	0.100443745	0.093782164	0.100443745	-0.093782164	0.205076792	0.035301811	0.205076792	-0.035301811	0.261189558	0.064462585	0.261189558	-0.064462585	0.271990393	0.0374874	0.271990393	-0.0374874	-0.039878449	0.116778234	-0.039878449	-0.116778234	-0.172489642	0.017717883	-0.172489642	-0.017717883	-0.205942434	0.028126629	-0.205942434	-0.028126629	-0.151810826	0.052593542	-0.151810826	-0.052593542	-0.027670346	0.098100502	-0.027670346	-0.098100502
-0.227044307	0	-0.109972439	0	-0.019481278	0	0.230987216	0	-0.193036036	0.041492268	-0.193036036	-0.041492268	-0.166287124	0.058431428	-0.166287124	-0.058431428	0.095853008	0.153804468	0.095853008	-0.153804468	0.096357546	0.085918825	0.096357546	-0.085918825	0.112372578	0.08897421	0.112372578	-0.08897421	0.197084165	0.033264084	0.197084165	-0.033264084	0.253198793	0.056138803	0.253198793	-0.056138803	0.264540425	0.030182285	0.264540425	-0.030182285	-0.037666163	0.123021617	-0.037666163	-0.123021617	-0.174749808	0.012395826	-0.174749808	-0.012395826	-0.211494368	0.027774848	-0.211494368	-0.027774848	-0.138770836	0.066517879	-0.138770836	-0.066517879	-0.034646775	0.106694036	-0.034646775	-0.106694036
-0.215438907	0	-0.099000936	0	-0.036512684	0	0.238872781	0	-0.183438429	0.039063102	-0.183438429	-0.039063102	-0.161127095	0.053284652	-0.161127095	-0.053284652	0.079790189	0.175985013	0.079790189	-0.175985013	0.082050729	0.106936806	0.082050729	-0.106936806	0.10302409	0.10994412	0.10302409	-0.10994412	0.211300992	0.032226878	0.211300992	-0.032226878	0.251305013	0.060585384	0.251305013	-0.060585384	0.265187434	0.036683696	0.265187434	-0.036683696	-0.041586018	0.133954323	-0.041586018	-0.133954323	-0.171759257	0.010470912	-0.171759257	-0.010470912	-0.201780772	0.023631439	-0.201780772	-0.023631439	-0.147942069	0.055788588	-0.147942069	-0.055788588	-0.028984934	0.097913173	-0.028984934	-0.097913173
-0.222532828	0	-0.10951994	0	-0.023641298	0	0.236334778	0	-0.183657604	0.041318075	-0.183657604	-0.041318075	-0.160487619	0.055409568	-0.160487619	-0.055409568	0.082176995	0.181324474	0.082176995	-0.181324474	0.082467287	0.10556023	0.082467287	-0.10556023	0.106288513	0.109291649	0.106288513	-0.109291649	0.200257233	0.031394016	0.200257233	-0.031394016	0.250791142	0.060523643	0.250791142	-0.060523643	0.26408555	0.035483902	0.26408555	-0.035483902	-0.033672528	0.135041147	-0.033672528	-0.135041147	-0.174357637	0.013282823	-0.174357637	-0.013282823	-0.206542238	0.028354057	-0.206542238	-0.028354057	-0.138912243	0.059421885	-0.138912243	-0.059421885	-0.028757206	0.100453931	-0.028757206	-0.100453931
-0.219464806	0	-0.104896806	0	-0.005508474	0	0.233820753	0	-0.184483322	0.041083997	-0.184483322	-0.041083997	-0.163089928	0.056213654	-0.163089928	-0.056213654	0.080228781	0.169225739	0.080228781	-0.169225739	0.086386381	0.096654811	0.086386381	-0.096654811	0.10136941	0.099151295	0.10136941	-0.099151295	0.19860067	0.037256919	0.19860067	-0.037256919	0.256906601	0.063853848	0.256906601	-0.063853848	0.268701212	0.036881202	0.268701212	-0.036881202	-0.033014651	0.127181484	-0.033014651	-0.127181484	-0.174734723	0.012494537	-0.174734723	-0.012494537	-0.205935871	0.027176992	-0.205935871	-0.027176992	-0.149604508	0.058593766	-0.149604508	-0.058593766	-0.033305387	0.096972356	-0.033305387	-0.096972356
-0.218167343	0	-0.101605525	0	-0.013457685	0	0.257223013	0	-0.184830911	0.037140424	-0.184830911	-0.037140424	-0.161360095	0.050992194	-0.161360095	-0.050992194	0.069259141	0.148203057	0.069259141	-0.148203057	0.074313275	0.079838502	0.074313275	-0.079838502	0.092648226	0.083628751	0.092648226	-0.083628751	0.206007121	0.033568605	0.206007121	-0.033568605	0.267794698	0.062601301	0.267794698	-0.062601301	0.286925487	0.036811394	0.286925487	-0.036811394	-0.044853885	0.112027959	-0.044853885	-0.112027959	-0.17156582	0.011176368	-0.17156582	-0.011176368	-0.201989157	0.027685333	-0.201989157	-0.027685333	-0.156603518	0.050941527	-0.156603518	-0.050941527	-0.037740794	0.088240607	-0.037740794	-0.088240607
-0.217914306	0	-0.100914784	0	-0.01656204	0	0.233971309	0	-0.186426817	0.041682674	-0.186426817	-0.041682674	-0.160634859	0.059432179	-0.160634859	-0.059432179	0.079717358	0.173273554	0.079717358	-0.173273554	0.083488642	0.100160537	0.083488642	-0.100160537	0.100241994	0.110679833	0.100241994	-0.110679833	0.200314716	0.03906163	0.200314716	-0.03906163	0.255700258	0.066169222	0.255700258	-0.066169222	0.268919512	0.039632097	0.268919512	-0.039632097	-0.037008543	0.128924628	-0.037008543	-0.128924628	-0.172012589	0.01562874	-0.172012589	-0.01562874	-0.205825743	0.029264393	-0.205825743	-0.029264393	-0.139113462	0.062836639	-0.139113462	-0.062836639	-0.036650556	0.100190106	-0.036650556	-0.100190106
-0.218473244	0	-0.10938343	0	-0.019122632	0	0.245060393	0	-0.184539332	0.039472849	-0.184539332	-0.039472849	-0.162483908	0.053136057	-0.162483908	-0.053136057	0.07405631	0.16323287	0.07405631	-0.16323287	0.074999907	0.101684662	0.074999907	-0.101684662	0.100734228	0.101423007	0.100734228	-0.101423007	0.206038832	0.038492984	0.206038832	-0.038492984	0.256907404	0.061242953	0.256907404	-0.061242953	0.27617547	0.034713812	0.27617547	-0.034713812	-0.041345449	0.124433832	-0.041345449	-0.124433832	-0.173173512	0.012150772	-0.173173512	-0.012150772	-0.202369092	0.02953863	-0.202369092	-0.02953863	-0.14361883	0.056333518	-0.14361883	-0.056333518	-0.030422571	0.092879973	-0.030422571	-0.092879973
-0.2214699	0	-0.111953946	0	-0.02993577	0	0.24870864	0	-0.1833248	0.041479278	-0.1833248	-0.041479278	-0.162339281	0.055147444	-0.162339281	-0.055147444	0.083612578	0.148478273	0.083612578	-0.148478273	0.081007025	0.095129046	0.081007025	-0.095129046	0.103898492	0.090774687	0.103898492	-0.090774687	0.207398181	0.040479449	0.207398181	-0.040479449	0.260553611	0.067065214	0.260553611	-0.067065214	0.274906869	0.041709819	0.274906869	-0.041709819	-0.049619115	0.113948847	-0.049619115	-0.113948847	-0.175307591	0.011584274	-0.175307591	-0.011584274	-0.206501275	0.027515624	-0.206501275	-0.027515624	-0.139088985	0.055305623	-0.139088985	-0.055305623	-0.037870222	0.085304768	-0.037870222	-0.085304768
-0.224616207	0	-0.100320255	0	-0.022236015	0	0.241501076	0	-0.185931407	0.039710884	-0.185931407	-0.039710884	-0.160246322	0.056416397	-0.160246322	-0.056416397	0.084971589	0.158836569	0.084971589	-0.158836569	0.086831529	0.085859752	0.086831529	-0.085859752	0.107576979	0.085679322	0.107576979	-0.085679322	0.19774163	0.036300857	0.19774163	-0.036300857	0.2608925	0.062233642	0.2608925	-0.062233642	0.272992672	0.035862573	0.272992672	-0.035862573	-0.040743537	0.116335843	-0.040743537	-0.116335843	-0.167069262	0.012374149	-0.167069262	-0.012374149	-0.210731165	0.029525536	-0.210731165	-0.029525536	-0.154867427	0.057405813	-0.154867427	-0.057405813	-0.038582079	0.088984549	-0.038582079	-0.088984549
-0.217052354	0	-0.109190937	0	-0.030167823	0	0.25198949	0	-0.185805672	0.036865931	-0.185805672	-0.036865931	-0.163093748	0.051991023	-0.163093748	-0.051991023	0.079464727	0.15203093	0.079464727	-0.15203093	0.085311567	0.084825241	0.085311567	-0.084825241	0.099831636	0.08762473	0.099831636	-0.08762473	0.199624355	0.034645154	0.199624355	-0.034645154	0.270385772	0.06299587	0.270385772	-0.06299587	0.277741319	0.036679316	0.277741319	-0.036679316	-0.044346276	0.110535454	-0.044346276	-0.110535454	-0.168937646	0.015912646	-0.168937646	-0.015912646	-0.202618313	0.024780363	-0.202618313	-0.024780363	-0.153917152	0.051774682	-0.153917152	-0.051774682	-0.041429756	0.086507872	-0.041429756	-0.086507872
-0.220047688	0	-0.106279229	0	-0.01762755	0	0.234419684	0	-0.187607131	0.039290823	-0.187607131	-0.039290823	-0.163268027	0.05439176	-0.163268027	-0.05439176	0.092989601	0.161416757	0.092989601	-0.161416757	0.096837649	0.091582519	0.096837649	-0.091582519	0.114681086	0.091478845	0.114681086	-0.091478845	0.195278231	0.032938811	0.195278231	-0.032938811	0.255972984	0.057145721	0.255972984	-0.057145721	0.264441337	0.032169322	0.264441337	-0.032169322	-0.038553723	0.120870691	-0.038553723	-0.120870691	-0.174482853	0.011588688	-0.174482853	-0.011588688	-0.206871814	0.026683908	-0.206871814	-0.026683908	-0.157398379	0.053473778	-0.157398379	-0.053473778	-0.03725157	0.090867491	-0.03725157	-0.090867491
-0.226024489	0	-0.097099139	0	-0.013603922	0	0.226218996	0	-0.189631908	0.043930374	-0.189631908	-0.043930374	-0.165042333	0.060748639	-0.165042333	-0.060748639	0.085947127	0.16836305	0.085947127	-0.16836305	0.090459889	0.097996042	0.090459889	-0.097996042	0.113887373	0.101286703	0.113887373	-0.101286703	0.197232117	0.043139386	0.197232117	-0.043139386	0.249192382	0.063424429	0.249192382	-0.063424429	0.263465783	0.034691346	0.263465783	-0.034691346	-0.03228664	0.129532988	-0.03228664	-0.129532988	-0.169800065	0.013487445	-0.169800065	-0.013487445	-0.21111089	0.028198512	-0.21111089	-0.028198512	-0.141178153	0.065205838	-0.141178153	-0.065205838	-0.035880405	0.102992372	-0.035880405	-0.102992372
-0.22922555	0	-0.093938628	0	-0.016556147	0	0.220764979	0	-0.192891757	0.040304595	-0.192891757	-0.040304595	-0.163676366	0.064760781	-0.163676366	-0.064760781	0.089724555	0.16791607	0.089724555	-0.16791607	0.092261095	0.096414969	0.092261095	-0.096414969	0.11308763	0.101129804	0.11308763	-0.101129804	0.192574161	0.048863908	0.192574161	-0.048863908	0.249213306	0.066435337	0.249213306	-0.066435337	0.258667601	0.035721735	0.258667601	-0.035721735	-0.026966015	0.133711828	-0.026966015	-0.133711828	-0.170921314	0.01179433	-0.170921314	-0.01179433	-0.213673719	0.034090974	-0.213673719	-0.034090974	-0.144210423	0.066587232	-0.144210423	-0.066587232	-0.023711081	0.10447827	-0.023711081	-0.10447827
-0.222996801	0	-0.094299786	0	-0.016093506	0	0.236384773	0	-0.190937156	0.042546475	-0.190937156	-0.042546475	-0.164928623	0.05928613	-0.164928623	-0.05928613	0.084556271	0.16905859	0.084556271	-0.16905859	0.09459303	0.094244456	0.09459303	-0.094244456	0.113501906	0.099341989	0.113501906	-0.099341989	0.198182891	0.045897167	0.198182891	-0.045897167	0.248115863	0.059414008	0.248115863	-0.059414008	0.261715794	0.033452329	0.261715794	-0.033452329	-0.037572096	0.129723372	-0.037572096	-0.129723372	-0.165248357	0.014387738	-0.165248357	-0.014387738	-0.208695352	0.022802969	-0.208695352	-0.022802969	-0.143860424	0.066076252	-0.143860424	-0.066076252	-0.040921085	0.113456801	-0.040921085	-0.113456801
-0.220320413	0	-0.095634013	0	-0.013759591	0	0.23134676	0	-0.186331358	0.045445376	-0.186331358	-0.045445376	-0.163102043	0.061862745	-0.163102043	-0.061862745	0.081762476	0.166661652	0.081762476	-0.166661652	0.08349913	0.107579694	0.08349913	-0.107579694	0.108713138	0.108700307	0.108713138	-0.108700307	0.203793314	0.042346726	0.203793314	-0.042346726	0.246084384	0.065972144	0.246084384	-0.065972144	0.264462477	0.037011355	0.264462477	-0.037011355	-0.03614863	0.130516718	-0.03614863	-0.130516718	-0.173852574	0.012539918	-0.173852574	-0.012539918	-0.211356957	0.027986221	-0.211356957	-0.027986221	-0.14069652	0.064708573	-0.14069652	-0.064708573	-0.027643207	0.100304181	-0.027643207	-0.100304181
-0.237533415	0	-0.110256692	0	-0.012117671	0	0.231279495	0	-0.203565659	0.035586675	-0.203565659	-0.035586675	-0.1675109	0.052523987	-0.1675109	-0.052523987	0.093662371	0.157954424	0.093662371	-0.157954424	0.103406187	0.081928037	0.103406187	-0.081928037	0.121991073	0.08451212	0.121991073	-0.08451212	0.198142126	0.030492738	0.198142126	-0.030492738	0.250621111	0.055263668	0.250621111	-0.055263668	0.258186754	0.030021434	0.258186754	-0.030021434	-0.031905205	0.111768966	-0.031905205	-0.111768966	-0.176692619	0.011060646	-0.176692619	-0.011060646	-0.218246147	0.029036429	-0.218246147	-0.029036429	-0.134886328	0.057382464	-0.134886328	-0.057382464	-0.028888622	0.080634355	-0.028888622	-0.080634355
-0.241744656	0	-0.091378783	0	0.007245019	0	0.23047385	0	-0.20115704	0.043770398	-0.20115704	-0.043770398	-0.169573389	0.062088589	-0.169573389	-0.062088589	0.100872327	0.155496753	0.100872327	-0.155496753	0.105577831	0.076306047	0.105577831	-0.076306047	0.126836571	0.077136092	0.126836571	-0.077136092	0.19412919	0.030682031	0.19412919	-0.030682031	0.241194597	0.049323863	0.241194597	-0.049323863	0.253987311	0.024267606	0.253987311	-0.024267606	-0.025109956	0.112943279	-0.025109956	-0.112943279	-0.171117496	0.01293556	-0.171117496	-0.01293556	-0.223403835	0.03337216	-0.223403835	-0.03337216	-0.156035214	0.062278545	-0.156035214	-0.062278545	-0.028498612	0.088021059	-0.028498612	-0.088021059
-0.230811938	0	-0.091177518	0	-0.00639724	0	0.232769864	0	-0.196473145	0.043053003	-0.196473145	-0.043053003	-0.161611908	0.061857859	-0.161611908	-0.061857859	0.094078939	0.164833378	0.094078939	-0.164833378	0.103829637	0.086875478	0.103829637	-0.086875478	0.123456683	0.093145576	0.123456683	-0.093145576	0.195312773	0.034422669	0.195312773	-0.034422669	0.244672651	0.051215647	0.244672651	-0.051215647	0.259401688	0.027015605	0.259401688	-0.027015605	-0.043685803	0.127001475	-0.043685803	-0.127001475	-0.166726908	0.013451944	-0.166726908	-0.013451944	-0.212887215	0.034453337	-0.212887215	-0.034453337	-0.151053923	0.057536045	-0.151053923	-0.057536045	-0.040505053	0.091587096	-0.040505053	-0.091587096
-0.236640266	0	-0.08629793	0	0.011500309	0	0.234586596	0	-0.196178702	0.036626176	-0.196178702	-0.036626176	-0.167609584	0.054905769	-0.167609584	-0.054905769	0.090695635	0.15596367	0.090695635	-0.15596367	0.097587728	0.081418499	0.097587728	-0.081418499	0.116116408	0.085864436	0.116116408	-0.085864436	0.196173303	0.034060342	0.196173303	-0.034060342	0.250305566	0.052662139	0.250305566	-0.052662139	0.262686897	0.028216816	0.262686897	-0.028216816	-0.035313282	0.114814686	-0.035313282	-0.114814686	-0.171019669	0.011563794	-0.171019669	-0.011563794	-0.218051369	0.027491922	-0.218051369	-0.027491922	-0.152643893	0.054838431	-0.152643893	-0.054838431	-0.034323392	0.08987694	-0.034323392	-0.08987694
-0.240375418	0	-0.094350144	0	0.017149571	0	0.229421532	0	-0.198731425	0.044238657	-0.198731425	-0.044238657	-0.16179528	0.063466631	-0.16179528	-0.063466631	0.099220717	0.160638689	0.099220717	-0.160638689	0.102682799	0.08052778	0.102682799	-0.08052778	0.118684917	0.08792807	0.118684917	-0.08792807	0.19336406	0.032270253	0.19336406	-0.032270253	0.245482652	0.049600103	0.245482652	-0.049600103	0.25693535	0.02494364	0.25693535	-0.02494364	-0.035038825	0.116269298	-0.035038825	-0.116269298	-0.170636083	0.011210899	-0.170636083	-0.011210899	-0.220006645	0.035874927	-0.220006645	-0.035874927	-0.151783745	0.062341444	-0.151783745	-0.062341444	-0.034301262	0.091126619	-0.034301262	-0.091126619
-0.227414685	0	-0.103575899	0	-0.033025216	0	0.229969951	0	-0.19136505	0.041965892	-0.19136505	-0.041965892	-0.161902885	0.060993433	-0.161902885	-0.060993433	0.08242125	0.169517251	0.08242125	-0.169517251	0.086955701	0.099888636	0.086955701	-0.099888636	0.11213566	0.103677604	0.11213566	-0.103677604	0.199599261	0.037377319	0.199599261	-0.037377319	0.251153674	0.064820591	0.251153674	-0.064820591	0.265343854	0.039146323	0.265343854	-0.039146323	-0.036559903	0.133337601	-0.036559903	-0.133337601	-0.160070375	0.015398504	-0.160070375	-0.015398504	-0.206218835	0.030539526	-0.206218835	-0.030539526	-0.152041436	0.057028227	-0.152041436	-0.057028227	-0.022427992	0.095525713	-0.022427992	-0.095525713
-0.218728671	0	-0.10487757	0	-0.014284425	0	0.238253691	0	-0.185219254	0.038968918	-0.185219254	-0.038968918	-0.162845041	0.055592289	-0.162845041	-0.055592289	0.083697798	0.163818271	0.083697798	-0.163818271	0.084561736	0.094106126	0.084561736	-0.094106126	0.099113435	0.090871146	0.099113435	-0.090871146	0.199855757	0.038158117	0.199855757	-0.038158117	0.260414902	0.061823773	0.260414902	-0.061823773	0.271825682	0.037482947	0.271825682	-0.037482947	-0.039328092	0.122694753	-0.039328092	-0.122694753	-0.171436767	0.013735823	-0.171436767	-0.013735823	-0.204692383	0.027412298	-0.204692383	-0.027412298	-0.155333382	0.054371478	-0.155333382	-0.054371478	-0.030795904	0.09335541	-0.030795904	-0.09335541
-0.221703509	0	-0.116673673	0	-0.02254138	0	0.242920785	0	-0.195609602	0.038174685	-0.195609602	-0.038174685	-0.172024227	0.049365173	-0.172024227	-0.049365173	0.093143848	0.141943657	0.093143848	-0.141943657	0.091303467	0.089883163	0.091303467	-0.089883163	0.117039692	0.08729796	0.117039692	-0.08729796	0.203304919	0.026199027	0.203304919	-0.026199027	0.250704008	0.058209636	0.250704008	-0.058209636	0.26619909	0.034952759	0.26619909	-0.034952759	-0.025752161	0.107346515	-0.025752161	-0.107346515	-0.175671493	0.01177846	-0.175671493	-0.01177846	-0.208338167	0.024871697	-0.208338167	-0.024871697	-0.16003677	0.051420625	-0.16003677	-0.051420625	-0.025263715	0.081638434	-0.025263715	-0.081638434
-0.220954151	0	-0.107775403	0	-0.017559243	0	0.234907769	0	-0.187560517	0.042202854	-0.187560517	-0.042202854	-0.162924863	0.053915281	-0.162924863	-0.053915281	0.077167512	0.167673639	0.077167512	-0.167673639	0.080820948	0.100526144	0.080820948	-0.100526144	0.099848506	0.09261097	0.099848506	-0.09261097	0.197694546	0.033783672	0.197694546	-0.033783672	0.266601023	0.067754102	0.266601023	-0.067754102	0.274068973	0.0429803	0.274068973	-0.0429803	-0.040721634	0.123645714	-0.040721634	-0.123645714	-0.173713087	0.008696587	-0.173713087	-0.008696587	-0.203560225	0.027901086	-0.203560225	-0.027901086	-0.131558953	0.058186205	-0.131558953	-0.058186205	-0.040471715	0.101382246	-0.040471715	-0.101382246
-0.227203996	0	-0.101059956	0	-0.015933161	0	0.241988451	0	-0.190867339	0.038061991	-0.190867339	-0.038061991	-0.163469019	0.054581725	-0.163469019	-0.054581725	0.091261294	0.15018494	0.091261294	-0.15018494	0.096328263	0.082685002	0.096328263	-0.082685002	0.107144467	0.088013413	0.107144467	-0.088013413	0.196488345	0.029078699	0.196488345	-0.029078699	0.254564018	0.056546864	0.254564018	-0.056546864	0.268523659	0.032414843	0.268523659	-0.032414843	-0.030322385	0.120926955	-0.030322385	-0.120926955	-0.176043748	0.012720547	-0.176043748	-0.012720547	-0.210460129	0.025807346	-0.210460129	-0.025807346	-0.156791368	0.05639192	-0.156791368	-0.05639192	-0.035251727	0.088096055	-0.035251727	-0.088096055
-0.224342131	0	-0.104669977	0	-0.012131185	0	0.234686838	0	-0.185995821	0.033321256	-0.185995821	-0.033321256	-0.164908414	0.050543415	-0.164908414	-0.050543415	0.086619156	0.159584521	0.086619156	-0.159584521	0.089371868	0.088391153	0.089371868	-0.088391153	0.109317161	0.094342466	0.109317161	-0.094342466	0.198699285	0.036062653	0.198699285	-0.036062653	0.260403657	0.061155909	0.260403657	-0.061155909	0.269154251	0.03785551	0.269154251	-0.03785551	-0.043646693	0.116755659	-0.043646693	-0.116755659	-0.172305205	0.014595103	-0.172305205	-0.014595103	-0.207430896	0.026872822	-0.207430896	-0.026872822	-0.151680031	0.050730199	-0.151680031	-0.050730199	-0.03437009	0.092587377	-0.03437009	-0.092587377
-0.226417828	0	-0.103039806	0	-0.019051884	0	0.236252003	0	-0.189366296	0.04097947	-0.189366296	-0.04097947	-0.165310491	0.059291525	-0.165310491	-0.059291525	0.090041017	0.162530912	0.090041017	-0.162530912	0.095484181	0.089555015	0.095484181	-0.089555015	0.11018108	0.093857896	0.11018108	-0.093857896	0.194584642	0.035938581	0.194584642	-0.035938581	0.255926864	0.059029767	0.255926864	-0.059029767	0.265515161	0.032274673	0.265515161	-0.032274673	-0.035714283	0.119766837	-0.035714283	-0.119766837	-0.163303355	0.010446358	-0.163303355	-0.010446358	-0.205613468	0.032343133	-0.205613468	-0.032343133	-0.159628224	0.058761296	-0.159628224	-0.058761296	-0.03666807	0.09566248	-0.03666807	-0.09566248
-0.233699344	0	-0.101424252	0	-0.00655456	0	0.230243733	0	-0.191660498	0.037615538	-0.191660498	-0.037615538	-0.161604661	0.060555398	-0.161604661	-0.060555398	0.097740145	0.160875852	0.097740145	-0.160875852	0.101499821	0.081596277	0.101499821	-0.081596277	0.123020377	0.088592524	0.123020377	-0.088592524	0.194377299	0.037858823	0.194377299	-0.037858823	0.246091707	0.053840416	0.246091707	-0.053840416	0.258371383	0.03005062	0.258371383	-0.03005062	-0.035917516	0.122637215	-0.035917516	-0.122637215	-0.168792397	0.014704924	-0.168792397	-0.014704924	-0.215068926	0.032776112	-0.215068926	-0.032776112	-0.158405607	0.060076238	-0.158405607	-0.060076238	-0.033933915	0.097314627	-0.033933915	-0.097314627
-0.237764674	0	-0.057812148	0	0.030495603	0	0.22623665	0	-0.201576862	0.034248063	-0.201576862	-0.034248063	-0.180325062	0.046501242	-0.180325062	-0.046501242	0.094394069	0.179227589	0.094394069	-0.179227589	0.10929832	0.102063143	0.10929832	-0.102063143	0.128892853	0.074840094	0.128892853	-0.074840094	0.191818034	0.038817316	0.191818034	-0.038817316	0.224508944	0.05560587	0.224508944	-0.05560587	0.252007879	0.022011697	0.252007879	-0.022011697	-0.046766921	0.107730034	-0.046766921	-0.107730034	-0.185940645	0.01219622	-0.185940645	-0.01219622	-0.217908252	0.031530411	-0.217908252	-0.031530411	-0.175814987	0.045639694	-0.175814987	-0.045639694	0.026834915	0.053004005	0.026834915	-0.053004005
-0.233158312	0	-0.099251039	0	0.02127709	0	0.241922814	0	-0.188728365	0.040794384	-0.188728365	-0.040794384	-0.151373782	0.066125995	-0.151373782	-0.066125995	0.091928299	0.165570005	0.091928299	-0.165570005	0.085954752	0.088983527	0.085954752	-0.088983527	0.100844042	0.096879089	0.100844042	-0.096879089	0.205457243	0.046919745	0.205457243	-0.046919745	0.250530988	0.059709626	0.250530988	-0.059709626	0.276722242	0.031361231	0.276722242	-0.031361231	-0.062207797	0.089020043	-0.062207797	-0.089020043	-0.173374216	0.01102663	-0.173374216	-0.01102663	-0.208338959	0.040836184	-0.208338959	-0.040836184	-0.157901923	0.05173554	-0.157901923	-0.05173554	-0.034907801	0.056917826	-0.034907801	-0.056917826
-0.230517569	0	-0.093818942	0	0.047527283	0	0.242860528	0	-0.200811921	0.037634583	-0.200811921	-0.037634583	-0.171247104	0.055366684	-0.171247104	-0.055366684	0.10111994	0.136400126	0.10111994	-0.136400126	0.098168124	0.072332001	0.098168124	-0.072332001	0.112258086	0.072950075	0.112258086	-0.072950075	0.200504095	0.036302595	0.200504095	-0.036302595	0.249080693	0.050900505	0.249080693	-0.050900505	0.272826771	0.027582155	0.272826771	-0.027582155	-0.041566052	0.073981434	-0.041566052	-0.073981434	-0.178721848	0.011217229	-0.178721848	-0.011217229	-0.215204829	0.032632119	-0.215204829	-0.032632119	-0.170782459	0.049002751	-0.170782459	-0.049002751	-0.038649146	0.058525944	-0.038649146	-0.058525944
-0.237401938	0	-0.100037327	0	0.004660267	0	0.241292321	0	-0.199283074	0.038510581	-0.199283074	-0.038510581	-0.164251668	0.056838957	-0.164251668	-0.056838957	0.101004713	0.147280945	0.101004713	-0.147280945	0.096114499	0.07180507	0.096114499	-0.07180507	0.115467527	0.069666953	0.115467527	-0.069666953	0.201172755	0.045290833	0.201172755	-0.045290833	0.245635489	0.051872585	0.245635489	-0.051872585	0.27152842	0.025598208	0.27152842	-0.025598208	-0.044457668	0.091225143	-0.044457668	-0.091225143	-0.178697203	0.010001191	-0.178697203	-0.010001191	-0.210909691	0.037830474	-0.210909691	-0.037830474	-0.171506084	0.04538287	-0.171506084	-0.04538287	-0.016074676	0.055972127	-0.016074676	-0.055972127
-0.246160388	0	-0.098610422	0	0.023601162	0	0.243119984	0	-0.205189211	0.034290952	-0.205189211	-0.034290952	-0.172117423	0.04858161	-0.172117423	-0.04858161	0.10129688	0.140510091	0.10129688	-0.140510091	0.093218314	0.071824009	0.093218314	-0.071824009	0.105967403	0.073237955	0.105967403	-0.073237955	0.202457123	0.039873464	0.202457123	-0.039873464	0.249238009	0.055831803	0.249238009	-0.055831803	0.271475116	0.02788087	0.271475116	-0.02788087	-0.038198975	0.080018589	-0.038198975	-0.080018589	-0.189228198	0.012013609	-0.189228198	-0.012013609	-0.220144696	0.030818258	-0.220144696	-0.030818258	-0.139669924	0.04685444	-0.139669924	-0.04685444	-0.020079587	0.057356858	-0.020079587	-0.057356858
-0.245499837	0	-0.104096589	0	0.029052507	0	0.242114715	0	-0.206549812	0.035647932	-0.206549812	-0.035647932	-0.177847216	0.050446216	-0.177847216	-0.050446216	0.101779471	0.136103061	0.101779471	-0.136103061	0.099167333	0.07028907	0.099167333	-0.07028907	0.108995395	0.072931677	0.108995395	-0.072931677	0.202137649	0.042086732	0.202137649	-0.042086732	0.247746544	0.052361377	0.247746544	-0.052361377	0.268352046	0.024974039	0.268352046	-0.024974039	-0.036835617	0.076610384	-0.036835617	-0.076610384	-0.187499401	0.010271929	-0.187499401	-0.010271929	-0.21948855	0.034938108	-0.21948855	-0.034938108	-0.145484657	0.04660523	-0.145484657	-0.04660523	-0.015258583	0.052477229	-0.015258583	-0.052477229
-0.245680854	0	-0.093593367	0	0.02453235	0	0.250687735	0	-0.208134457	0.037990441	-0.208134457	-0.037990441	-0.176717757	0.054924348	-0.176717757	-0.054924348	0.096089015	0.130970521	0.096089015	-0.130970521	0.091056038	0.064491074	0.091056038	-0.064491074	0.099123037	0.067600487	0.099123037	-0.067600487	0.203623267	0.042081165	0.203623267	-0.042081165	0.256118323	0.055417527	0.256118323	-0.055417527	0.282025484	0.024726992	0.282025484	-0.024726992	-0.042532034	0.070078206	-0.042532034	-0.070078206	-0.179135107	0.010865619	-0.179135107	-0.010865619	-0.219972421	0.034261052	-0.219972421	-0.034261052	-0.136806353	0.049266648	-0.136806353	-0.049266648	-0.032709966	0.046706748	-0.032709966	-0.046706748
-0.239008024	0	-0.093806262	0	0.035609926	0	0.239486061	0	-0.199271638	0.034654431	-0.199271638	-0.034654431	-0.173290369	0.048545776	-0.173290369	-0.048545776	0.097587173	0.141132865	0.097587173	-0.141132865	0.096182434	0.076653341	0.096182434	-0.076653341	0.1115334	0.077081944	0.1115334	-0.077081944	0.207600083	0.045317484	0.207600083	-0.045317484	0.250124886	0.051953719	0.250124886	-0.051953719	0.265597524	0.024672104	0.265597524	-0.024672104	-0.04636657	0.078152791	-0.04636657	-0.078152791	-0.178193846	0.010636398	-0.178193846	-0.010636398	-0.214397388	0.033154625	-0.214397388	-0.033154625	-0.170799465	0.04519586	-0.170799465	-0.04519586	-0.017447074	0.050046163	-0.017447074	-0.050046163
-0.235363899	0	-0.049156616	0	0.01974526	0	0.226038042	0	-0.192526072	0.038634111	-0.192526072	-0.038634111	-0.174203741	0.05231433	-0.174203741	-0.05231433	0.098857651	0.157212879	0.098857651	-0.157212879	0.097414338	0.089902545	0.097414338	-0.089902545	0.110354272	0.080321333	0.110354272	-0.080321333	0.187329038	0.049302965	0.187329038	-0.049302965	0.244633933	0.059197261	0.244633933	-0.059197261	0.260256267	0.034487761	0.260256267	-0.034487761	-0.045922803	0.120861276	-0.045922803	-0.120861276	-0.188526191	0.013677597	-0.188526191	-0.013677597	-0.216274	0.031720254	-0.216274	-0.031720254	-0.167187593	0.054776603	-0.167187593	-0.054776603	0.005163507	0.075698199	0.005163507	-0.075698199
-0.216435703	0	-0.086532252	0	0.033755174	0	0.248544185	0	-0.185299951	0.036252572	-0.185299951	-0.036252572	-0.161503812	0.054650278	-0.161503812	-0.054650278	0.074920989	0.164516703	0.074920989	-0.164516703	0.074337256	0.09008752	0.074337256	-0.09008752	0.0900396	0.081007646	0.0900396	-0.081007646	0.202881682	0.056282302	0.202881682	-0.056282302	0.263539277	0.071345337	0.263539277	-0.071345337	0.283538887	0.043280212	0.283538887	-0.043280212	-0.068937418	0.110908967	-0.068937418	-0.110908967	-0.166101792	0.009172127	-0.166101792	-0.009172127	-0.198870657	0.033581773	-0.198870657	-0.033581773	-0.167474002	0.037086031	-0.167474002	-0.037086031	-0.030735761	0.072454782	-0.030735761	-0.072454782
-0.214019535	0	-0.092477119	0	0.022549922	0	0.252699851	0	-0.182197285	0.035347745	-0.182197285	-0.035347745	-0.169904314	0.048790338	-0.169904314	-0.048790338	0.077130177	0.149500508	0.077130177	-0.149500508	0.082679892	0.092141576	0.082679892	-0.092141576	0.095573396	0.076991055	0.095573396	-0.076991055	0.20706441	0.049197427	0.20706441	-0.049197427	0.253956652	0.068789856	0.253956652	-0.068789856	0.285380977	0.039905323	0.285380977	-0.039905323	-0.067103749	0.112305154	-0.067103749	-0.112305154	-0.169564389	0.009808779	-0.169564389	-0.009808779	-0.199169037	0.032012476	-0.199169037	-0.032012476	-0.170983759	0.037390269	-0.170983759	-0.037390269	-0.02723953	0.071613435	-0.02723953	-0.071613435
-0.252549277	0	-0.052210052	0	0.096250504	0	0.229808913	0	-0.193777106	0.03334775	-0.193777106	-0.03334775	-0.171267557	0.050639751	-0.171267557	-0.050639751	0.08972507	0.139795894	0.08972507	-0.139795894	0.098647296	0.064948819	0.098647296	-0.064948819	0.110974577	0.06582639	0.110974577	-0.06582639	0.201140554	0.035740096	0.201140554	-0.035740096	0.235373849	0.068972743	0.235373849	-0.068972743	0.269207796	0.032799939	0.269207796	-0.032799939	-0.029807471	0.089833263	-0.029807471	-0.089833263	-0.215670424	0.009031581	-0.215670424	-0.009031581	-0.215645747	0.034270679	-0.215645747	-0.034270679	-0.16218136	0.044867061	-0.16218136	-0.044867061	-0.027369522	0.072842399	-0.027369522	-0.072842399
-0.225708786	0	-0.102429694	0	0.030442613	0	0.255357778	0	-0.185848842	0.041698797	-0.185848842	-0.041698797	-0.15441599	0.057511604	-0.15441599	-0.057511604	0.074245398	0.140215439	0.074245398	-0.140215439	0.077875182	0.079300872	0.077875182	-0.079300872	0.094262144	0.075907263	0.094262144	-0.075907263	0.209856943	0.040734469	0.209856943	-0.040734469	0.260110838	0.059185431	0.260110838	-0.059185431	0.291985787	0.033961152	0.291985787	-0.033961152	-0.060408941	0.098482777	-0.060408941	-0.098482777	-0.180500517	0.013009762	-0.180500517	-0.013009762	-0.202983326	0.040169526	-0.202983326	-0.040169526	-0.153166036	0.055866631	-0.153166036	-0.055866631	-0.049843596	0.067927412	-0.049843596	-0.067927412
-0.21475815	0	-0.11674765	0	0.018665508	0	0.236368395	0	-0.181896078	0.041798517	-0.181896078	-0.041798517	-0.157129573	0.062986037	-0.157129573	-0.062986037	0.066162254	0.162761632	0.066162254	-0.162761632	0.074892271	0.111767041	0.074892271	-0.111767041	0.089300296	0.093391925	0.089300296	-0.093391925	0.197765929	0.077904718	0.197765929	-0.077904718	0.261462688	0.083073475	0.261462688	-0.083073475	0.286788455	0.048926304	0.286788455	-0.048926304	-0.056459785	0.126363234	-0.056459785	-0.126363234	-0.15412711	0.014283677	-0.15412711	-0.014283677	-0.193886368	0.036063949	-0.193886368	-0.036063949	-0.15682884	0.048242629	-0.15682884	-0.048242629	-0.037808191	0.101753749	-0.037808191	-0.101753749
-0.212651745	0	-0.090579569	0	0.031222424	0	0.272460239	0	-0.185512555	0.033876476	-0.185512555	-0.033876476	-0.163019268	0.047987731	-0.163019268	-0.047987731	0.056910677	0.136803177	0.056910677	-0.136803177	0.06664347	0.078284095	0.06664347	-0.078284095	0.079077641	0.075791914	0.079077641	-0.075791914	0.198748054	0.03801505	0.198748054	-0.03801505	0.277646548	0.067912469	0.277646548	-0.067912469	0.308301573	0.037644662	0.308301573	-0.037644662	-0.063974031	0.096630406	-0.063974031	-0.096630406	-0.170604427	0.005223065	-0.170604427	-0.005223065	-0.195292928	0.029524991	-0.195292928	-0.029524991	-0.162857161	0.043876359	-0.162857161	-0.043876359	-0.046293268	0.070029154	-0.046293268	-0.070029154
-0.210253507	0	-0.101577255	0	0.034412994	0	0.267549866	0	-0.183131677	0.034589526	-0.183131677	-0.034589526	-0.157542123	0.053033921	-0.157542123	-0.053033921	0.065786657	0.13825249	0.065786657	-0.13825249	0.068828095	0.081359632	0.068828095	-0.081359632	0.076107319	0.081920656	0.076107319	-0.081920656	0.218498759	0.046965252	0.218498759	-0.046965252	0.271105781	0.067907817	0.271105781	-0.067907817	0.295213124	0.035414001	0.295213124	-0.035414001	-0.067639819	0.098810794	-0.067639819	-0.098810794	-0.171207871	0.007680645	-0.171207871	-0.007680645	-0.194251263	0.031884271	-0.194251263	-0.031884271	-0.166173902	0.036897383	-0.166173902	-0.036897383	-0.050659129	0.072484762	-0.050659129	-0.072484762
-0.231145007	0	-0.099006918	0	0.036729422	0	0.235871846	0	-0.193106215	0.039692319	-0.193106215	-0.039692319	-0.166087852	0.061000099	-0.166087852	-0.061000099	0.092008154	0.147409128	0.092008154	-0.147409128	0.09314931	0.079139683	0.09314931	-0.079139683	0.097081362	0.068582576	0.097081362	-0.068582576	0.204618976	0.052260703	0.204618976	-0.052260703	0.243692472	0.063108626	0.243692472	-0.063108626	0.273481683	0.034374874	0.273481683	-0.034374874	-0.040467178	0.118400741	-0.040467178	-0.118400741	-0.176153674	0.012892557	-0.176153674	-0.012892557	-0.2057504	0.038136766	-0.2057504	-0.038136766	-0.169935075	0.047686058	-0.169935075	-0.047686058	-0.023756235	0.082673351	-0.023756235	-0.082673351
-0.210703009	0	-0.087386493	0	0.013406695	0	0.265109848	0	-0.188716408	0.02935436	-0.188716408	-0.02935436	-0.164452519	0.042460889	-0.164452519	-0.042460889	0.061956381	0.138306704	0.061956381	-0.138306704	0.06119377	0.077053894	0.06119377	-0.077053894	0.075793726	0.0691118	0.075793726	-0.0691118	0.21372055	0.055942534	0.21372055	-0.055942534	0.277742521	0.079232955	0.277742521	-0.079232955	0.304169784	0.041537151	0.304169784	-0.041537151	-0.065258726	0.092970461	-0.065258726	-0.092970461	-0.166596004	0.010915422	-0.166596004	-0.010915422	-0.196089944	0.027976592	-0.196089944	-0.027976592	-0.165165882	0.03344283	-0.165165882	-0.03344283	-0.038510768	0.061679249	-0.038510768	-0.061679249
-0.222247143	0	-0.108236894	0	0.029314597	0	0.247920304	0	-0.182187004	0.033209231	-0.182187004	-0.033209231	-0.159564502	0.047054492	-0.159564502	-0.047054492	0.07104939	0.154517223	0.07104939	-0.154517223	0.075993562	0.086950982	0.075993562	-0.086950982	0.094976612	0.088044603	0.094976612	-0.088044603	0.216433306	0.046050152	0.216433306	-0.046050152	0.256075263	0.063217043	0.256075263	-0.063217043	0.280546289	0.03497584	0.280546289	-0.03497584	-0.05378934	0.111845685	-0.05378934	-0.111845685	-0.180919463	0.007782704	-0.180919463	-0.007782704	-0.202416677	0.028792402	-0.202416677	-0.028792402	-0.156245058	0.044447038	-0.156245058	-0.044447038	-0.03332781	0.076698817	-0.03332781	-0.076698817
-0.213872689	0	-0.079747476	0	0.027254471	0	0.26291414	0	-0.186818402	0.033903448	-0.186818402	-0.033903448	-0.165879493	0.047810161	-0.165879493	-0.047810161	0.066700245	0.152506299	0.066700245	-0.152506299	0.067857711	0.084036709	0.067857711	-0.084036709	0.081493242	0.077697864	0.081493242	-0.077697864	0.207380145	0.048390268	0.207380145	-0.048390268	0.257220647	0.074271848	0.257220647	-0.074271848	0.297590529	0.039936232	0.297590529	-0.039936232	-0.067098559	0.112867528	-0.067098559	-0.112867528	-0.165224721	0.011243851	-0.165224721	-0.011243851	-0.19970076	0.031537736	-0.19970076	-0.031537736	-0.169302745	0.03719678	-0.169302745	-0.03719678	-0.022492062	0.070326668	-0.022492062	-0.070326668
-0.2132931	0	-0.082434495	0	0.014796434	0	0.231082633	0	-0.183920657	0.033409109	-0.183920657	-0.033409109	-0.160509836	0.05111321	-0.160509836	-0.05111321	0.07437715	0.152697203	0.07437715	-0.152697203	0.0771524	0.095351613	0.0771524	-0.095351613	0.080201112	0.088396883	0.080201112	-0.088396883	0.191477233	0.053609287	0.191477233	-0.053609287	0.273500523	0.079918151	0.273500523	-0.079918151	0.299619777	0.046299478	0.299619777	-0.046299478	-0.058511988	0.109512202	-0.058511988	-0.109512202	-0.167732993	0.012412233	-0.167732993	-0.012412233	-0.195410671	0.030209063	-0.195410671	-0.030209063	-0.172675267	0.0308495	-0.172675267	-0.0308495	-0.032642517	0.077943332	-0.032642517	-0.077943332
-0.215161781	0	-0.096159716	0	0.012676938	0	0.254396827	0	-0.182890352	0.031935803	-0.182890352	-0.031935803	-0.16221599	0.048189653	-0.16221599	-0.048189653	0.065690375	0.159126348	0.065690375	-0.159126348	0.070472305	0.090420044	0.070472305	-0.090420044	0.082679224	0.064495727	0.082679224	-0.064495727	0.195251647	0.051278108	0.195251647	-0.051278108	0.269879532	0.078836337	0.269879532	-0.078836337	0.303190856	0.039951607	0.303190856	-0.039951607	-0.060266406	0.105911814	-0.060266406	-0.105911814	-0.168618205	0.011707638	-0.168618205	-0.011707638	-0.197162366	0.028552912	-0.197162366	-0.028552912	-0.165091328	0.032443267	-0.165091328	-0.032443267	-0.028795425	0.072994178	-0.028795425	-0.072994178
-0.219559808	0	-0.094010264	0	0.027551295	0	0.245452499	0	-0.186319091	0.032251443	-0.186319091	-0.032251443	-0.162057946	0.046382729	-0.162057946	-0.046382729	0.066010013	0.157221397	0.066010013	-0.157221397	0.080392577	0.091647001	0.080392577	-0.091647001	0.086688236	0.074363725	0.086688236	-0.074363725	0.209479515	0.061340411	0.209479515	-0.061340411	0.261146257	0.079030516	0.261146257	-0.079030516	0.28778878	0.033553583	0.28778878	-0.033553583	-0.058160062	0.109146253	-0.058160062	-0.109146253	-0.167828218	0.012376627	-0.167828218	-0.012376627	-0.200974829	0.028932504	-0.200974829	-0.028932504	-0.167240999	0.029913995	-0.167240999	-0.029913995	-0.028641094	0.072826175	-0.028641094	-0.072826175
-0.217790069	0	-0.085615288	0	0.011467362	0	0.260495708	0	-0.186256025	0.034838434	-0.186256025	-0.034838434	-0.161963702	0.05010558	-0.161963702	-0.05010558	0.070975782	0.15258901	0.070975782	-0.15258901	0.077998038	0.083149689	0.077998038	-0.083149689	0.086522724	0.074372584	0.086522724	-0.074372584	0.205727217	0.048017942	0.205727217	-0.048017942	0.26374703	0.071939182	0.26374703	-0.071939182	0.295884923	0.037430175	0.295884923	-0.037430175	-0.059056014	0.089947036	-0.059056014	-0.089947036	-0.167643068	0.00961448	-0.167643068	-0.00961448	-0.202104976	0.029775487	-0.202104976	-0.029775487	-0.170140977	0.031063523	-0.170140977	-0.031063523	-0.037969808	0.061967054	-0.037969808	-0.061967054
-0.224773165	0	-0.085888737	0	0.029115707	0	0.25316216	0	-0.195613988	0.027473821	-0.195613988	-0.027473821	-0.177641525	0.039342133	-0.177641525	-0.039342133	0.091436022	0.123071159	0.091436022	-0.123071159	0.086139568	0.069398812	0.086139568	-0.069398812	0.09826096	0.057453884	0.09826096	-0.057453884	0.220488572	0.040171352	0.220488572	-0.040171352	0.245049999	0.059156044	0.245049999	-0.059156044	0.2801779	0.034657759	0.2801779	-0.034657759	-0.040373571	0.096568381	-0.040373571	-0.096568381	-0.191494185	0.009049249	-0.191494185	-0.009049249	-0.206665589	0.023578898	-0.206665589	-0.023578898	-0.172920756	0.036966521	-0.172920756	-0.036966521	-0.022651389	0.062470466	-0.022651389	-0.062470466
-0.218526561	0	-0.087829482	0	0.018783924	0	0.256045195	0	-0.192553728	0.031115649	-0.192553728	-0.031115649	-0.170704176	0.045089024	-0.170704176	-0.045089024	0.081858287	0.124085259	0.081858287	-0.124085259	0.081741956	0.072734	0.081741956	-0.072734	0.088534789	0.068330416	0.088534789	-0.068330416	0.214841267	0.038506008	0.214841267	-0.038506008	0.258332106	0.057361036	0.258332106	-0.057361036	0.291703928	0.032604425	0.291703928	-0.032604425	-0.047559667	0.089036203	-0.047559667	-0.089036203	-0.182952945	0.0101447	-0.182952945	-0.0101447	-0.204691132	0.026015057	-0.204691132	-0.026015057	-0.171554064	0.040017713	-0.171554064	-0.040017713	-0.031233158	0.065852744	-0.031233158	-0.065852744
-0.228717662	0	-0.055616405	0	0.03201494	0	0.240260578	0	-0.191072555	0.031378163	-0.191072555	-0.031378163	-0.173287883	0.047029358	-0.173287883	-0.047029358	0.088337959	0.142874835	0.088337959	-0.142874835	0.085461129	0.078472285	0.085461129	-0.078472285	0.094467076	0.067607383	0.094467076	-0.067607383	0.210172714	0.046160907	0.210172714	-0.046160907	0.247990688	0.06235635	0.247990688	-0.06235635	0.275361966	0.035397412	0.275361966	-0.035397412	-0.039695678	0.108638619	-0.039695678	-0.108638619	-0.188799602	0.012465518	-0.188799602	-0.012465518	-0.207580505	0.030205585	-0.207580505	-0.030205585	-0.174487366	0.041720251	-0.174487366	-0.041720251	-0.02083867	0.07435646	-0.02083867	-0.07435646
-0.229072836	0	-0.086063856	0	0.033822608	0	0.243353417	0	-0.195350458	0.029937144	-0.195350458	-0.029937144	-0.171031083	0.043538308	-0.171031083	-0.043538308	0.087801676	0.13878368	0.087801676	-0.13878368	0.088982431	0.075396186	0.088982431	-0.075396186	0.09778286	0.065948232	0.09778286	-0.065948232	0.210943055	0.043220229	0.210943055	-0.043220229	0.250267283	0.0588033	0.250267283	-0.0588033	0.276498446	0.031533654	0.276498446	-0.031533654	-0.037180098	0.098664819	-0.037180098	-0.098664819	-0.187473411	0.010548067	-0.187473411	-0.010548067	-0.207641352	0.027158709	-0.207641352	-0.027158709	-0.171196468	0.038884295	-0.171196468	-0.038884295	-0.023422545	0.069958189	-0.023422545	-0.069958189
-0.230338148	0	-0.080639427	0	0.024705673	0	0.242331429	0	-0.196949758	0.031049438	-0.196949758	-0.031049438	-0.174687729	0.044122884	-0.174687729	-0.044122884	0.095307804	0.128279473	0.095307804	-0.128279473	0.090214216	0.073129855	0.090214216	-0.073129855	0.105143884	0.058564796	0.105143884	-0.058564796	0.211486715	0.039234299	0.211486715	-0.039234299	0.248794222	0.055497195	0.248794222	-0.055497195	0.274499328	0.031483472	0.274499328	-0.031483472	-0.039508274	0.098158108	-0.039508274	-0.098158108	-0.186525779	0.010005036	-0.186525779	-0.010005036	-0.211447323	0.027212779	-0.211447323	-0.027212779	-0.173477072	0.039882812	-0.173477072	-0.039882812	-0.020879998	0.068298018	-0.020879998	-0.068298018
-0.226650999	0	-0.085259795	0	0.041141163	0	0.242836714	0	-0.199249004	0.02850253	-0.199249004	-0.02850253	-0.176552688	0.039453598	-0.176552688	-0.039453598	0.099986771	0.125711504	0.099986771	-0.125711504	0.090180421	0.068795849	0.090180421	-0.068795849	0.102482459	0.070300414	0.102482459	-0.070300414	0.214857964	0.043420665	0.214857964	-0.043420665	0.245862401	0.057754998	0.245862401	-0.057754998	0.273328634	0.029750993	0.273328634	-0.029750993	-0.042108784	0.091181451	-0.042108784	-0.091181451	-0.191198262	0.011139743	-0.191198262	-0.011139743	-0.208893765	0.024636645	-0.208893765	-0.024636645	-0.174972631	0.033971981	-0.174972631	-0.033971981	-0.019757056	0.063727423	-0.019757056	-0.063727423
-0.239549751	0	-0.063044649	0	0.044136395	0	0.2429847	0	-0.190446414	0.036452758	-0.190446414	-0.036452758	-0.163637708	0.052307289	-0.163637708	-0.052307289	0.083505573	0.143824364	0.083505573	-0.143824364	0.087749063	0.078992224	0.087749063	-0.078992224	0.094643332	0.073696079	0.094643332	-0.073696079	0.207921637	0.047662312	0.207921637	-0.047662312	0.248040774	0.067861152	0.248040774	-0.067861152	0.277253507	0.035767257	0.277253507	-0.035767257	-0.043844181	0.092785463	-0.043844181	-0.092785463	-0.192464426	0.01308411	-0.192464426	-0.01308411	-0.212464471	0.036678555	-0.212464471	-0.036678555	-0.158985223	0.049970262	-0.158985223	-0.049970262	-0.029534809	0.073382941	-0.029534809	-0.073382941
-0.230821557	0	-0.092337635	0	0.024458158	0	0.264549591	0	-0.184556502	0.035433324	-0.184556502	-0.035433324	-0.159606675	0.053665049	-0.159606675	-0.053665049	0.068813048	0.127668296	0.068813048	-0.127668296	0.083166677	0.070451258	0.083166677	-0.070451258	0.095249149	0.070485903	0.095249149	-0.070485903	0.203151154	0.04629625	0.203151154	-0.04629625	0.261892155	0.066179719	0.261892155	-0.066179719	0.297877284	0.03748087	0.297877284	-0.03748087	-0.050633654	0.088735485	-0.050633654	-0.088735485	-0.179883152	0.010712994	-0.179883152	-0.010712994	-0.20652258	0.033611181	-0.20652258	-0.033611181	-0.160836635	0.042580178	-0.160836635	-0.042580178	-0.051034548	0.066387197	-0.051034548	-0.066387197
-0.232950871	0	-0.095171486	0	0.01452683	0	0.241386665	0	-0.187712238	0.028394486	-0.187712238	-0.028394486	-0.169884019	0.038585324	-0.169884019	-0.038585324	0.093429491	0.133935982	0.093429491	-0.133935982	0.094690858	0.081191824	0.094690858	-0.081191824	0.106420699	0.070503079	0.106420699	-0.070503079	0.212456128	0.038320121	0.212456128	-0.038320121	0.250212275	0.065889801	0.250212275	-0.065889801	0.277938087	0.039255585	0.277938087	-0.039255585	-0.042348096	0.082404956	-0.042348096	-0.082404956	-0.186502791	0.012723833	-0.186502791	-0.012723833	-0.211907695	0.027551767	-0.211907695	-0.027551767	-0.167760371	0.037183822	-0.167760371	-0.037183822	-0.032927897	0.057383067	-0.032927897	-0.057383067
-0.211860245	0	-0.08722188	0	0.005566763	0	0.269252125	0	-0.179989737	0.030703015	-0.179989737	-0.030703015	-0.163162479	0.044313317	-0.163162479	-0.044313317	0.053317134	0.131954496	0.053317134	-0.131954496	0.058253431	0.076840599	0.058253431	-0.076840599	0.060911204	0.063241411	0.060911204	-0.063241411	0.243227112	0.042374383	0.243227112	-0.042374383	0.27257249	0.065238161	0.27257249	-0.065238161	0.303774867	0.041397513	0.303774867	-0.041397513	-0.061798832	0.102935471	-0.061798832	-0.102935471	-0.173002321	0.010649917	-0.173002321	-0.010649917	-0.198121107	0.02394663	-0.198121107	-0.02394663	-0.159613504	0.03873106	-0.159613504	-0.03873106	-0.04423664	0.068824079	-0.04423664	-0.068824079
-0.212975999	0	-0.095727686	0	8.07E-04	0	0.263736048	0	-0.179322497	0.025706149	-0.179322497	-0.025706149	-0.159686128	0.042264676	-0.159686128	-0.042264676	0.056895101	0.131358058	0.056895101	-0.131358058	0.058620325	0.075629795	0.058620325	-0.075629795	0.069423105	0.062024476	0.069423105	-0.062024476	0.237409908	0.045046274	0.237409908	-0.045046274	0.279374144	0.066421462	0.279374144	-0.066421462	0.300508531	0.042362148	0.300508531	-0.042362148	-0.057919051	0.098332776	-0.057919051	-0.098332776	-0.176497128	0.010986773	-0.176497128	-0.010986773	-0.198690227	0.022990279	-0.198690227	-0.022990279	-0.161327992	0.03236004	-0.161327992	-0.03236004	-0.04670763	0.069942145	-0.04670763	-0.069942145
-0.210524251	0	-0.092166635	0	0.020642635	0	0.271422179	0	-0.184684545	0.030752764	-0.184684545	-0.030752764	-0.16648171	0.043012342	-0.16648171	-0.043012342	0.060943255	0.127620537	0.060943255	-0.127620537	0.063623812	0.071575833	0.063623812	-0.071575833	0.074846353	0.061916581	0.074846353	-0.061916581	0.228911576	0.049581717	0.228911576	-0.049581717	0.266891963	0.069412593	0.266891963	-0.069412593	0.302867665	0.038824014	0.302867665	-0.038824014	-0.06096787	0.100236102	-0.06096787	-0.100236102	-0.173568923	0.010267335	-0.173568923	-0.010267335	-0.196502763	0.021660259	-0.196502763	-0.021660259	-0.166327513	0.03735786	-0.166327513	-0.03735786	-0.044238263	0.069284708	-0.044238263	-0.069284708
-0.208087594	0	-0.097236022	0	0.007673381	0	0.276324644	0	-0.179625754	0.028408856	-0.179625754	-0.028408856	-0.161447602	0.042417958	-0.161447602	-0.042417958	0.044188732	0.124490968	0.044188732	-0.124490968	0.049806336	0.077595132	0.049806336	-0.077595132	0.054990887	0.061239313	0.054990887	-0.061239313	0.250043553	0.043407455	0.250043553	-0.043407455	0.278189935	0.066778765	0.278189935	-0.066778765	0.311155266	0.041167143	0.311155266	-0.041167143	-0.065203022	0.100924259	-0.065203022	-0.100924259	-0.168126988	0.010788447	-0.168126988	-0.010788447	-0.195009916	0.021504996	-0.195009916	-0.021504996	-0.160286589	0.039101263	-0.160286589	-0.039101263	-0.048012043	0.065660444	-0.048012043	-0.065660444
-0.217313536	0	-0.097293667	0	0.024670996	0	0.265147094	0	-0.184900417	0.035275877	-0.184900417	-0.035275877	-0.161637283	0.050648153	-0.161637283	-0.050648153	0.059698306	0.142815809	0.059698306	-0.142815809	0.068941309	0.076961406	0.068941309	-0.076961406	0.078048426	0.060077549	0.078048426	-0.060077549	0.228234183	0.051065909	0.228234183	-0.051065909	0.261917148	0.061810895	0.261917148	-0.061810895	0.294182451	0.035675248	0.294182451	-0.035675248	-0.055973888	0.110490378	-0.055973888	-0.110490378	-0.175395335	0.013074468	-0.175395335	-0.013074468	-0.198907653	0.026549698	-0.198907653	-0.026549698	-0.157346676	0.044828759	-0.157346676	-0.044828759	-0.044466016	0.075598932	-0.044466016	-0.075598932
-0.216102559	0	-0.10471671	0	0.018658186	0	0.265223066	0	-0.183903788	0.03087606	-0.183903788	-0.03087606	-0.16119933	0.04460817	-0.16119933	-0.04460817	0.05899757	0.131491877	0.05899757	-0.131491877	0.067324475	0.068885397	0.067324475	-0.068885397	0.072914355	0.053044578	0.072914355	-0.053044578	0.235159223	0.04340428	0.235159223	-0.04340428	0.268703385	0.064783212	0.268703385	-0.064783212	0.302695364	0.036664232	0.302695364	-0.036664232	-0.062563078	0.098993008	-0.062563078	-0.098993008	-0.178103689	0.010906031	-0.178103689	-0.010906031	-0.197965967	0.026222757	-0.197965967	-0.026222757	-0.158239075	0.039185954	-0.158239075	-0.039185954	-0.045350436	0.068652403	-0.045350436	-0.068652403
-0.214434812	0	-0.091057824	0	0.015785763	0	0.26609512	0	-0.184065791	0.028719449	-0.184065791	-0.028719449	-0.165059281	0.042599865	-0.165059281	-0.042599865	0.058600313	0.136286537	0.058600313	-0.136286537	0.066848913	0.079866976	0.066848913	-0.079866976	0.070308719	0.066306694	0.070308719	-0.066306694	0.228050086	0.049728598	0.228050086	-0.049728598	0.268675842	0.06491152	0.268675842	-0.06491152	0.300351777	0.037997706	0.300351777	-0.037997706	-0.056929033	0.099528044	-0.056929033	-0.099528044	-0.174464306	0.010247128	-0.174464306	-0.010247128	-0.19827294	0.022230639	-0.19827294	-0.022230639	-0.164893979	0.033561649	-0.164893979	-0.033561649	-0.037344444	0.066867627	-0.037344444	-0.066867627
-0.217344935	0	-0.10501702	0	0.031124505	0	0.276516962	0	-0.184677695	0.033269425	-0.184677695	-0.033269425	-0.159456291	0.047504954	-0.159456291	-0.047504954	0.05919427	0.126668412	0.05919427	-0.126668412	0.063124234	0.070699362	0.063124234	-0.070699362	0.077881093	0.06298634	0.077881093	-0.06298634	0.229618833	0.042409	0.229618833	-0.042409	0.266959876	0.060498669	0.266959876	-0.060498669	0.301272266	0.037541437	0.301272266	-0.037541437	-0.06057056	0.098130391	-0.06057056	-0.098130391	-0.177153568	0.008012466	-0.177153568	-0.008012466	-0.19962799	0.026737275	-0.19962799	-0.026737275	-0.155808259	0.039731453	-0.155808259	-0.039731453	-0.053395965	0.072076857	-0.053395965	-0.072076857
-0.218389634	0	-0.106806278	0	0.034461943	0	0.254427024	0	-0.18900932	0.033501603	-0.18900932	-0.033501603	-0.16745185	0.043918044	-0.16745185	-0.043918044	0.079654401	0.145898852	0.079654401	-0.145898852	0.079324312	0.078161158	0.079324312	-0.078161158	0.095258748	0.07568912	0.095258748	-0.07568912	0.202774626	0.047115133	0.202774626	-0.047115133	0.261652652	0.064053816	0.261652652	-0.064053816	0.287766644	0.030548229	0.287766644	-0.030548229	-0.054840685	0.097440355	-0.054840685	-0.097440355	-0.174540702	0.004835468	-0.174540702	-0.004835468	-0.201350703	0.02781465	-0.201350703	-0.02781465	-0.169452829	0.033296911	-0.169452829	-0.033296911	-0.031631822	0.066833195	-0.031631822	-0.066833195
-0.238412754	0	-0.079292944	0	0.028296991	0	0.243141347	0	-0.190220665	0.038932497	-0.190220665	-0.038932497	-0.160118137	0.059273808	-0.160118137	-0.059273808	0.085197487	0.140394814	0.085197487	-0.140394814	0.088509088	0.074356342	0.088509088	-0.074356342	0.11334267	0.074733329	0.11334267	-0.074733329	0.209000584	0.053946958	0.209000584	-0.053946958	0.243729162	0.067472552	0.243729162	-0.067472552	0.277480623	0.039864205	0.277480623	-0.039864205	-0.048417036	0.091444943	-0.048417036	-0.091444943	-0.191566053	0.012843937	-0.191566053	-0.012843937	-0.210357468	0.036033474	-0.210357468	-0.036033474	-0.158199294	0.043872764	-0.158199294	-0.043872764	-0.035247281	0.06604536	-0.035247281	-0.06604536
-0.240132627	0	-0.099693562	0	0.033829959	0	0.235809665	0	-0.18855925	0.031731344	-0.18855925	-0.031731344	-0.167791219	0.042079504	-0.167791219	-0.042079504	0.105033081	0.131267658	0.105033081	-0.131267658	0.103497231	0.074760771	0.103497231	-0.074760771	0.128017044	0.076324171	0.128017044	-0.076324171	0.200865399	0.034611425	0.200865399	-0.034611425	0.246286284	0.053892498	0.246286284	-0.053892498	0.266466326	0.03159035	0.266466326	-0.03159035	-0.044503005	0.090669179	-0.044503005	-0.090669179	-0.188753319	0.011573593	-0.188753319	-0.011573593	-0.215134732	0.02888529	-0.215134732	-0.02888529	-0.163918817	0.043227276	-0.163918817	-0.043227276	-0.04641174	0.07227454	-0.04641174	-0.07227454
-0.235497909	0	-0.101099187	0	0.036318179	0	0.234413044	0	-0.200797114	0.02490127	-0.200797114	-0.02490127	-0.179587148	0.034877497	-0.179587148	-0.034877497	0.113163096	0.117128486	0.113163096	-0.117128486	0.111581043	0.070917032	0.111581043	-0.070917032	0.132636695	0.073975135	0.132636695	-0.073975135	0.199459085	0.030260587	0.199459085	-0.030260587	0.24240705	0.045871829	0.24240705	-0.045871829	0.258268375	0.027129294	0.258268375	-0.027129294	-0.027654553	0.083557065	-0.027654553	-0.083557065	-0.194821812	0.009236006	-0.194821812	-0.009236006	-0.22110417	0.020781717	-0.22110417	-0.020781717	-0.172364173	0.033966335	-0.172364173	-0.033966335	-0.028253437	0.069513458	-0.028253437	-0.069513458
-0.247975559	0	-0.090407693	0	0.02579474	0	0.243619128	0	-0.199042678	0.029642718	-0.199042678	-0.029642718	-0.177323182	0.041128531	-0.177323182	-0.041128531	0.103356472	0.117466104	0.103356472	-0.117466104	0.103075501	0.066527035	0.103075501	-0.066527035	0.120184088	0.07330487	0.120184088	-0.07330487	0.201959251	0.030716665	0.201959251	-0.030716665	0.240667071	0.048773157	0.240667071	-0.048773157	0.265890107	0.024781679	0.265890107	-0.024781679	-0.030074993	0.087202902	-0.030074993	-0.087202902	-0.192393078	0.012323695	-0.192393078	-0.012323695	-0.222674899	0.031515354	-0.222674899	-0.031515354	-0.172172548	0.041024028	-0.172172548	-0.041024028	-0.006966417	0.054991668	-0.006966417	-0.054991668
-0.23387	0	-0.094015182	0	0.00858706	0	0.23956332	0	-0.198608574	0.024364617	-0.198608574	-0.024364617	-0.180716387	0.033267982	-0.180716387	-0.033267982	0.097105552	0.115296493	0.097105552	-0.115296493	0.095520248	0.078658562	0.095520248	-0.078658562	0.110537132	0.075525483	0.110537132	-0.075525483	0.207591333	0.032067695	0.207591333	-0.032067695	0.250275478	0.051604346	0.250275478	-0.051604346	0.273636494	0.031572042	0.273636494	-0.031572042	-0.031368467	0.089336259	-0.031368467	-0.089336259	-0.183366607	0.010697423	-0.183366607	-0.010697423	-0.218473595	0.022388907	-0.218473595	-0.022388907	-0.176383595	0.033115361	-0.176383595	-0.033115361	-0.00588161	0.054765659	-0.00588161	-0.054765659
-0.232239539	0	-0.098691784	0	0.004409177	0	0.245258325	0	-0.198168761	0.022189929	-0.198168761	-0.022189929	-0.179393036	0.031251685	-0.179393036	-0.031251685	0.096566236	0.111188027	0.096566236	-0.111188027	0.09594449	0.075532991	0.09594449	-0.075532991	0.111577707	0.074455385	0.111577707	-0.074455385	0.211263595	0.032742536	0.211263595	-0.032742536	0.252169682	0.052310276	0.252169682	-0.052310276	0.271708311	0.028186004	0.271708311	-0.028186004	-0.033916113	0.085331624	-0.033916113	-0.085331624	-0.186313291	0.009230168	-0.186313291	-0.009230168	-0.216683098	0.020297089	-0.216683098	-0.020297089	-0.177344368	0.031068606	-0.177344368	-0.031068606	-0.006779442	0.056170674	-0.006779442	-0.056170674
-0.231042572	0	-0.095395275	0	0.009428597	0	0.250511842	0	-0.198352027	0.023658491	-0.198352027	-0.023658491	-0.179242828	0.030734135	-0.179242828	-0.030734135	0.096114589	0.114131745	0.096114589	-0.114131745	0.094934043	0.075762133	0.094934043	-0.075762133	0.109191015	0.073590329	0.109191015	-0.073590329	0.211890113	0.034559441	0.211890113	-0.034559441	0.250181118	0.054280299	0.250181118	-0.054280299	0.27501354	0.032174078	0.27501354	-0.032174078	-0.03940337	0.084221261	-0.03940337	-0.084221261	-0.18423052	0.00954944	-0.18423052	-0.00954944	-0.216593584	0.020286174	-0.216593584	-0.020286174	-0.172928897	0.030134251	-0.172928897	-0.030134251	-0.013324488	0.052247246	-0.013324488	-0.052247246
-0.231321692	0	-0.089007673	0	0.017507625	0	0.252500974	0	-0.200105514	0.020504092	-0.200105514	-0.020504092	-0.182924947	0.026571572	-0.182924947	-0.026571572	0.092673977	0.109473822	0.092673977	-0.109473822	0.090728553	0.067590211	0.090728553	-0.067590211	0.104444554	0.063573352	0.104444554	-0.063573352	0.214948543	0.036029906	0.214948543	-0.036029906	0.254467809	0.05686608	0.254467809	-0.05686608	0.279610076	0.029835814	0.279610076	-0.029835814	-0.035196831	0.075572467	-0.035196831	-0.075572467	-0.186718899	0.009210387	-0.186718899	-0.009210387	-0.216945503	0.018229695	-0.216945503	-0.018229695	-0.175978147	0.026354544	-0.175978147	-0.026354544	-0.013843289	0.047587761	-0.013843289	-0.047587761
-0.229714449	0	-0.093019915	0	0.011723035	0	0.25149772	0	-0.198351465	0.023875033	-0.198351465	-0.023875033	-0.179556189	0.031690788	-0.179556189	-0.031690788	0.093749637	0.115552312	0.093749637	-0.115552312	0.092851926	0.073305912	0.092851926	-0.073305912	0.107685623	0.069896099	0.107685623	-0.069896099	0.211631212	0.035097566	0.211631212	-0.035097566	0.253206005	0.056142079	0.253206005	-0.056142079	0.27734118	0.029938148	0.27734118	-0.029938148	-0.03829401	0.081376951	-0.03829401	-0.081376951	-0.185287413	0.01023026	-0.185287413	-0.01023026	-0.213248736	0.020589849	-0.213248736	-0.020589849	-0.174579658	0.031602665	-0.174579658	-0.031602665	-0.017391308	0.050983049	-0.017391308	-0.050983049
-0.23580398	0	-0.091533274	0	0.0114676	0	0.248309056	0	-0.199369145	0.027577062	-0.199369145	-0.027577062	-0.181463591	0.034989253	-0.181463591	-0.034989253	0.101330656	0.111741756	0.101330656	-0.111741756	0.097536893	0.06576682	0.097536893	-0.06576682	0.115884268	0.072252291	0.115884268	-0.072252291	0.207478583	0.032521305	0.207478583	-0.032521305	0.2470605	0.048786471	0.2470605	-0.048786471	0.270262646	0.028750899	0.270262646	-0.028750899	-0.035630186	0.084774162	-0.035630186	-0.084774162	-0.188732275	0.013285022	-0.188732275	-0.013285022	-0.221519612	0.023450163	-0.221519612	-0.023450163	-0.173711799	0.034158107	-0.173711799	-0.034158107	-0.005346639	0.052763023	-0.005346639	-0.052763023
-0.245506888	0	-0.103337737	0	0.029781522	0	0.237691124	0	-0.198726279	0.027031458	-0.198726279	-0.027031458	-0.182001752	0.032505122	-0.182001752	-0.032505122	0.108933896	0.104174678	0.108933896	-0.104174678	0.104161799	0.072312017	0.104161799	-0.072312017	0.123133277	0.070758139	0.123133277	-0.070758139	0.200504564	0.033163132	0.200504564	-0.033163132	0.242757624	0.054044407	0.242757624	-0.054044407	0.264285565	0.033844132	0.264285565	-0.033844132	-0.026829668	0.082934402	-0.026829668	-0.082934402	-0.197741279	0.011862832	-0.197741279	-0.011862832	-0.222027508	0.027531899	-0.222027508	-0.027531899	-0.174614839	0.033486315	-0.174614839	-0.033486315	-0.00114941	0.057135773	-0.00114941	-0.057135773
-0.234682759	0	-0.098434338	0	0.002171933	0	0.235282705	0	-0.194938675	0.034000979	-0.194938675	-0.034000979	-0.170275405	0.041987865	-0.170275405	-0.041987865	0.103471982	0.132745907	0.103471982	-0.132745907	0.106285065	0.084411971	0.106285065	-0.084411971	0.128857577	0.085519118	0.128857577	-0.085519118	0.197041766	0.041336328	0.197041766	-0.041336328	0.244138195	0.050838413	0.244138195	-0.050838413	0.261487956	0.028031285	0.261487956	-0.028031285	-0.033741607	0.101352871	-0.033741607	-0.101352871	-0.184980757	0.011609561	-0.184980757	-0.011609561	-0.215038224	0.028010097	-0.215038224	-0.028010097	-0.167568553	0.039808694	-0.167568553	-0.039808694	-0.026908089	0.0729376	-0.026908089	-0.0729376
-0.232829384	0	-0.093504408	0	-0.007903362	0	0.240053852	0	-0.196422027	0.024004256	-0.196422027	-0.024004256	-0.180032962	0.032939569	-0.180032962	-0.032939569	0.107499644	0.118350531	0.107499644	-0.118350531	0.11066726	0.075129422	0.11066726	-0.075129422	0.130940274	0.078965057	0.130940274	-0.078965057	0.202925306	0.032159756	0.202925306	-0.032159756	0.245457852	0.043931523	0.245457852	-0.043931523	0.263365578	0.022719113	0.263365578	-0.022719113	-0.034622377	0.086327606	-0.034622377	-0.086327606	-0.190175215	0.012210704	-0.190175215	-0.012210704	-0.216659319	0.023272109	-0.216659319	-0.023272109	-0.172861125	0.031218732	-0.172861125	-0.031218732	-0.022991239	0.066636512	-0.022991239	-0.066636512
-0.221328915	0	-0.117011885	0	0.013478894	0	0.248293151	0	-0.196732131	0.021047397	-0.196732131	-0.021047397	-0.177917788	0.031806794	-0.177917788	-0.031806794	0.091483418	0.118320947	0.091483418	-0.118320947	0.090983605	0.074796459	0.090983605	-0.074796459	0.101889262	0.069931095	0.101889262	-0.069931095	0.210194138	0.042167191	0.210194138	-0.042167191	0.260357009	0.065739079	0.260357009	-0.065739079	0.276716352	0.042000035	0.276716352	-0.042000035	-0.033988224	0.089445322	-0.033988224	-0.089445322	-0.181609775	0.008860032	-0.181609775	-0.008860032	-0.209060184	0.021698487	-0.209060184	-0.021698487	-0.169731529	0.027926247	-0.169731529	-0.027926247	-0.024299776	0.063949883	-0.024299776	-0.063949883
-0.242831442	0	-0.085486469	0	0.016979282	0	0.242576138	0	-0.203275553	0.028978419	-0.203275553	-0.028978419	-0.178890752	0.036753169	-0.178890752	-0.036753169	0.103241456	0.110917041	0.103241456	-0.110917041	0.102078699	0.068611574	0.102078699	-0.068611574	0.115727005	0.068833695	0.115727005	-0.068833695	0.204461799	0.033996311	0.204461799	-0.033996311	0.244783673	0.047683426	0.244783673	-0.047683426	0.269087161	0.027354795	0.269087161	-0.027354795	-0.034735939	0.088850477	-0.034735939	-0.088850477	-0.18981007	0.009370827	-0.18981007	-0.009370827	-0.221566367	0.026455673	-0.221566367	-0.026455673	-0.173429688	0.037179585	-0.173429688	-0.037179585	-0.003290179	0.053780391	-0.003290179	-0.053780391
-0.245132158	0	-0.091007414	0	0.015512097	0	0.244696402	0	-0.202887028	0.027485239	-0.202887028	-0.027485239	-0.178968004	0.038246893	-0.178968004	-0.038246893	0.10559348	0.111165734	0.10559348	-0.111165734	0.10072482	0.064974664	0.10072482	-0.064974664	0.117870082	0.064288682	0.117870082	-0.064288682	0.199860501	0.035905785	0.199860501	-0.035905785	0.245672507	0.05104428	0.245672507	-0.05104428	0.270281806	0.032472955	0.270281806	-0.032472955	-0.032755934	0.085305882	-0.032755934	-0.085305882	-0.188065838	0.011541449	-0.188065838	-0.011541449	-0.222042114	0.028016129	-0.222042114	-0.028016129	-0.172440778	0.036743563	-0.172440778	-0.036743563	-0.004877966	0.057040661	-0.004877966	-0.057040661
-0.23778468	0	-0.090392833	0	0.019706221	0	0.250318204	0	-0.198620378	0.025256041	-0.198620378	-0.025256041	-0.18058278	0.034316519	-0.18058278	-0.034316519	0.095479273	0.105877663	0.095479273	-0.105877663	0.092010187	0.070105318	0.092010187	-0.070105318	0.109618692	0.06898084	0.109618692	-0.06898084	0.207369611	0.032814558	0.207369611	-0.032814558	0.256203093	0.053553395	0.256203093	-0.053553395	0.274282143	0.029837357	0.274282143	-0.029837357	-0.037276479	0.084109348	-0.037276479	-0.084109348	-0.191475813	0.010667498	-0.191475813	-0.010667498	-0.219862687	0.022531577	-0.219862687	-0.022531577	-0.167128759	0.033117214	-0.167128759	-0.033117214	-0.010939558	0.048888923	-0.010939558	-0.048888923
-0.233118339	0	-0.076871629	0	0.009140567	0	0.25520789	0	-0.195001399	0.027586127	-0.195001399	-0.027586127	-0.171386567	0.039643011	-0.171386567	-0.039643011	0.105477372	0.143525145	0.105477372	-0.143525145	0.102313577	0.079129245	0.102313577	-0.079129245	0.131272245	0.079102914	0.131272245	-0.079102914	0.19074477	0.047377595	0.19074477	-0.047377595	0.241899828	0.05742399	0.241899828	-0.05742399	0.276755554	0.023061747	0.276755554	-0.023061747	-0.061290054	0.067732685	-0.061290054	-0.067732685	-0.184582384	0.005638668	-0.184582384	-0.005638668	-0.211714613	0.027832061	-0.211714613	-0.027832061	-0.17031294	0.035014536	-0.17031294	-0.035014536	-0.031354633	0.043808926	-0.031354633	-0.043808926
-0.236467521	0	-0.076803996	0	0.019636457	0	0.258884846	0	-0.193910391	0.027628352	-0.193910391	-0.027628352	-0.1697215	0.037239416	-0.1697215	-0.037239416	0.104408904	0.136172611	0.104408904	-0.136172611	0.098123836	0.079168785	0.098123836	-0.079168785	0.125391686	0.079316166	0.125391686	-0.079316166	0.187593163	0.041957551	0.187593163	-0.041957551	0.245207217	0.058879043	0.245207217	-0.058879043	0.282557164	0.020734836	0.282557164	-0.020734836	-0.063657661	0.06815691	-0.063657661	-0.06815691	-0.187273711	0.007497312	-0.187273711	-0.007497312	-0.211086949	0.027790993	-0.211086949	-0.027790993	-0.169495234	0.034002048	-0.169495234	-0.034002048	-0.030761416	0.043895825	-0.030761416	-0.043895825
-0.238586182	0	-0.07489412	0	0.019222906	0	0.257633171	0	-0.194958296	0.02941906	-0.194958296	-0.02941906	-0.170825315	0.041715013	-0.170825315	-0.041715013	0.096218414	0.139209654	0.096218414	-0.139209654	0.089925883	0.079374455	0.089925883	-0.079374455	0.123457218	0.082063705	0.123457218	-0.082063705	0.186094085	0.050881268	0.186094085	-0.050881268	0.2455608	0.056876202	0.2455608	-0.056876202	0.282518537	0.025152898	0.282518537	-0.025152898	-0.053020203	0.07106544	-0.053020203	-0.07106544	-0.188063886	0.005320463	-0.188063886	-0.005320463	-0.213562735	0.029114879	-0.213562735	-0.029114879	-0.16764877	0.037749071	-0.16764877	-0.037749071	-0.01738362	0.046086973	-0.01738362	-0.046086973
-0.243270925	0	-0.047574364	0	0.005718763	0	0.252503889	0	-0.202678415	0.025864757	-0.202678415	-0.025864757	-0.17711946	0.032546442	-0.17711946	-0.032546442	0.108173748	0.12643257	0.108173748	-0.12643257	0.105358161	0.075621079	0.105358161	-0.075621079	0.134777344	0.076869482	0.134777344	-0.076869482	0.188549285	0.050531117	0.188549285	-0.050531117	0.241370798	0.055857712	0.241370798	-0.055857712	0.273264662	0.019104762	0.273264662	-0.019104762	-0.056831101	0.061144752	-0.056831101	-0.061144752	-0.190398538	0.005889847	-0.190398538	-0.005889847	-0.218500455	0.026208484	-0.218500455	-0.026208484	-0.177386793	0.02964906	-0.177386793	-0.02964906	-0.012267918	0.035937499	-0.012267918	-0.035937499
-0.236105342	0	-0.063247588	0	0.011363785	0	0.252340216	0	-0.195501525	0.027828468	-0.195501525	-0.027828468	-0.172619742	0.041892296	-0.172619742	-0.041892296	0.109186116	0.135485152	0.109186116	-0.135485152	0.106195836	0.072887319	0.106195836	-0.072887319	0.137522606	0.077748951	0.137522606	-0.077748951	0.187422428	0.045738636	0.187422428	-0.045738636	0.240692049	0.057058656	0.240692049	-0.057058656	0.277996168	0.020929815	0.277996168	-0.020929815	-0.063479548	0.065371207	-0.063479548	-0.065371207	-0.188416496	0.00528052	-0.188416496	-0.00528052	-0.211944822	0.028640424	-0.211944822	-0.028640424	-0.173759785	0.037914216	-0.173759785	-0.037914216	-0.035468822	0.040290732	-0.035468822	-0.040290732
-0.232616864	0	-0.062162928	0	0.003630127	0	0.259846853	0	-0.196109302	0.026160281	-0.196109302	-0.026160281	-0.170764941	0.036908522	-0.170764941	-0.036908522	0.094129829	0.145131002	0.094129829	-0.145131002	0.090659758	0.08325166	0.090659758	-0.08325166	0.121490041	0.082442779	0.121490041	-0.082442779	0.186950489	0.053115509	0.186950489	-0.053115509	0.254599013	0.059696327	0.254599013	-0.059696327	0.282865165	0.023171364	0.282865165	-0.023171364	-0.069537231	0.067585687	-0.069537231	-0.067585687	-0.177789913	0.007480692	-0.177789913	-0.007480692	-0.211452335	0.025273425	-0.211452335	-0.025273425	-0.170245829	0.035187981	-0.170245829	-0.035187981	-0.019143338	0.039365765	-0.019143338	-0.039365765
-0.229661742	0	-0.067601786	0	-0.015758926	0	0.261357329	0	-0.191404054	0.024711665	-0.191404054	-0.024711665	-0.171097298	0.034789561	-0.171097298	-0.034789561	0.103821053	0.136705145	0.103821053	-0.136705145	0.098457641	0.081735412	0.098457641	-0.081735412	0.126748361	0.08077843	0.126748361	-0.08077843	0.187595569	0.044238662	0.187595569	-0.044238662	0.253922294	0.062413204	0.253922294	-0.062413204	0.285761584	0.028002278	0.285761584	-0.028002278	-0.068758753	0.062402603	-0.068758753	-0.062402603	-0.181893955	0.007152035	-0.181893955	-0.007152035	-0.205974117	0.02547151	-0.205974117	-0.02547151	-0.170381215	0.033032319	-0.170381215	-0.033032319	-0.040964547	0.040309102	-0.040964547	-0.040309102
-0.243864028	0	-0.058898187	0	0.022069953	0	0.247033754	0	-0.203975381	0.029104852	-0.203975381	-0.029104852	-0.180787144	0.042976972	-0.180787144	-0.042976972	0.10903207	0.133076021	0.10903207	-0.133076021	0.10456109	0.073850078	0.10456109	-0.073850078	0.138772217	0.073386732	0.138772217	-0.073386732	0.194219486	0.043175714	0.194219486	-0.043175714	0.234733387	0.058168786	0.234733387	-0.058168786	0.270135219	0.021009862	0.270135219	-0.021009862	-0.055273661	0.060760868	-0.055273661	-0.060760868	-0.178333968	0.008020518	-0.178333968	-0.008020518	-0.219798517	0.02881049	-0.219798517	-0.02881049	-0.1789469	0.039241802	-0.1789469	-0.039241802	-0.017508644	0.037613927	-0.017508644	-0.037613927
-0.246410497	0	-0.053771871	0	0.027880186	0	0.251264425	0	-0.197760429	0.03110488	-0.197760429	-0.03110488	-0.172086476	0.04395884	-0.172086476	-0.04395884	0.099033669	0.126524516	0.099033669	-0.126524516	0.100029961	0.070487653	0.100029961	-0.070487653	0.131373204	0.076276029	0.131373204	-0.076276029	0.188601137	0.046347599	0.188601137	-0.046347599	0.246361132	0.055150467	0.246361132	-0.055150467	0.279500435	0.02176361	0.279500435	-0.02176361	-0.049652675	0.065727962	-0.049652675	-0.065727962	-0.189995687	0.007088291	-0.189995687	-0.007088291	-0.211389611	0.03601905	-0.211389611	-0.03601905	-0.172845261	0.040286783	-0.172845261	-0.040286783	-0.04065052	0.046494874	-0.04065052	-0.046494874
-0.235708089	0	-0.053948632	0	0.083303099	0	0.24872278	0	-0.200191686	0.035874413	-0.200191686	-0.035874413	-0.180293124	0.051879895	-0.180293124	-0.051879895	0.096063626	0.129882045	0.096063626	-0.129882045	0.100214946	0.072333524	0.100214946	-0.072333524	0.131887396	0.07349715	0.131887396	-0.07349715	0.19773888	0.043576539	0.19773888	-0.043576539	0.239865348	0.052427928	0.239865348	-0.052427928	0.271490139	0.014757065	0.271490139	-0.014757065	-0.059270279	0.068642076	-0.059270279	-0.068642076	-0.177893665	0.012405565	-0.177893665	-0.012405565	-0.215575368	0.035343273	-0.215575368	-0.035343273	-0.179225418	0.047224313	-0.179225418	-0.047224313	-0.045995374	0.048857899	-0.045995374	-0.048857899
-0.239534563	0	-0.072466419	0	0.022499568	0	0.24846267	0	-0.195975399	0.030500043	-0.195975399	-0.030500043	-0.173597123	0.043975927	-0.173597123	-0.043975927	0.106949015	0.122006786	0.106949015	-0.122006786	0.10578535	0.06868099	0.10578535	-0.06868099	0.137008475	0.070077647	0.137008475	-0.070077647	0.196520589	0.041539721	0.196520589	-0.041539721	0.243163209	0.060815995	0.243163209	-0.060815995	0.273419772	0.025319354	0.273419772	-0.025319354	-0.067102405	0.062824818	-0.067102405	-0.062824818	-0.192258971	0.008320068	-0.192258971	-0.008320068	-0.211906753	0.03451867	-0.211906753	-0.03451867	-0.174920317	0.03912725	-0.174920317	-0.03912725	-0.026566071	0.041033594	-0.026566071	-0.041033594
-0.236057239	0	-0.057224517	0	-0.002970932	0	0.254000867	0	-0.193193884	0.025366334	-0.193193884	-0.025366334	-0.170916817	0.038306327	-0.170916817	-0.038306327	0.102081923	0.129839697	0.102081923	-0.129839697	0.103741435	0.073425838	0.103741435	-0.073425838	0.130325421	0.077637522	0.130325421	-0.077637522	0.197381547	0.05122203	0.197381547	-0.05122203	0.245663541	0.060040455	0.245663541	-0.060040455	0.28027965	0.021690029	0.28027965	-0.021690029	-0.053638641	0.065499282	-0.053638641	-0.065499282	-0.184807002	0.010035416	-0.184807002	-0.010035416	-0.210719076	0.028947407	-0.210719076	-0.028947407	-0.171675433	0.034836349	-0.171675433	-0.034836349	-0.053396757	0.049982073	-0.053396757	-0.049982073
-0.253842686	0	-0.089609314	0	-0.001122076	0	0.232266922	0	-0.207677583	0.02778267	-0.207677583	-0.02778267	-0.182719556	0.034435597	-0.182719556	-0.034435597	0.125541422	0.121156818	0.125541422	-0.121156818	0.118088714	0.066199956	0.118088714	-0.066199956	0.130882867	0.067253812	0.130882867	-0.067253812	0.196122758	0.025355649	0.196122758	-0.025355649	0.235850612	0.049685468	0.235850612	-0.049685468	0.25417643	0.027279689	0.25417643	-0.027279689	-0.011588317	0.075425192	-0.011588317	-0.075425192	-0.188685052	0.006274234	-0.188685052	-0.006274234	-0.230392755	0.026658501	-0.230392755	-0.026658501	-0.177586329	0.031638216	-0.177586329	-0.031638216	-0.005859634	0.053897752	-0.005859634	-0.053897752
-0.261444536	0	-0.079286716	0	0.014891129	0	0.230498216	0	-0.207826574	0.028845113	-0.207826574	-0.028845113	-0.18610062	0.037406958	-0.18610062	-0.037406958	0.122242718	0.11514352	0.122242718	-0.11514352	0.114601557	0.0686789	0.114601557	-0.0686789	0.133111183	0.065403951	0.133111183	-0.065403951	0.191937733	0.024451802	0.191937733	-0.024451802	0.227002732	0.04740313	0.227002732	-0.04740313	0.255764743	0.023629435	0.255764743	-0.023629435	-0.004088752	0.079860578	-0.004088752	-0.079860578	-0.198510623	0.008641189	-0.198510623	-0.008641189	-0.233846037	0.029469398	-0.233846037	-0.029469398	-0.178414415	0.035708629	-0.178414415	-0.035708629	0.011797309	0.056068245	0.011797309	-0.056068245
-0.258323732	0	-0.083713931	0	0.005577706	0	0.230781064	0	-0.207327808	0.028999838	-0.207327808	-0.028999838	-0.183358465	0.039296585	-0.183358465	-0.039296585	0.11885326	0.126791419	0.11885326	-0.126791419	0.113792229	0.07016227	0.113792229	-0.07016227	0.130619011	0.068711352	0.130619011	-0.068711352	0.190568792	0.021430972	0.190568792	-0.021430972	0.227160653	0.0509439	0.227160653	-0.0509439	0.258434184	0.02669859	0.258434184	-0.02669859	-0.007488191	0.086322594	-0.007488191	-0.086322594	-0.188248655	0.007888257	-0.188248655	-0.007888257	-0.229583597	0.031179467	-0.229583597	-0.031179467	-0.180032144	0.037484607	-0.180032144	-0.037484607	0.009450178	0.061534104	0.009450178	-0.061534104
-0.263070602	0	-0.081304791	0	0.006920501	0	0.229534308	0	-0.210281655	0.028187881	-0.210281655	-0.028187881	-0.187976498	0.037331283	-0.187976498	-0.037331283	0.122309574	0.119334491	0.122309574	-0.119334491	0.115199129	0.066552356	0.115199129	-0.066552356	0.134204982	0.062705119	0.134204982	-0.062705119	0.19027439	0.024157249	0.19027439	-0.024157249	0.22500045	0.049576826	0.22500045	-0.049576826	0.255557871	0.024561108	0.255557871	-0.024561108	0.002389324	0.082023801	0.002389324	-0.082023801	-0.1913349	0.007454497	-0.1913349	-0.007454497	-0.235137745	0.029593299	-0.235137745	-0.029593299	-0.180934711	0.03434635	-0.180934711	-0.03434635	0.014690082	0.059393946	0.014690082	-0.059393946
-0.263915372	0	-0.083262974	0	0.011727692	0	0.227044347	0	-0.212567603	0.032506746	-0.212567603	-0.032506746	-0.185361705	0.043327921	-0.185361705	-0.043327921	0.124351423	0.133246362	0.124351423	-0.133246362	0.117868831	0.064930466	0.117868831	-0.064930466	0.133808825	0.065080345	0.133808825	-0.065080345	0.190250631	0.02356699	0.190250631	-0.02356699	0.219941783	0.050176569	0.219941783	-0.050176569	0.2529167	0.023174582	0.2529167	-0.023174582	-0.002935432	0.088164709	-0.002935432	-0.088164709	-0.184901028	0.006637433	-0.184901028	-0.006637433	-0.232879103	0.033703716	-0.232879103	-0.033703716	-0.17748015	0.041101344	-0.17748015	-0.041101344	0.011189982	0.063695669	0.011189982	-0.063695669
-0.257673536	0	-0.081800666	0	0.008654455	0	0.229526745	0	-0.209074948	0.02810078	-0.209074948	-0.02810078	-0.186994585	0.037863238	-0.186994585	-0.037863238	0.116429517	0.128278808	0.116429517	-0.128278808	0.114722884	0.072593775	0.114722884	-0.072593775	0.130046063	0.071956393	0.130046063	-0.071956393	0.192330141	0.024579834	0.192330141	-0.024579834	0.22378279	0.048145931	0.22378279	-0.048145931	0.25508847	0.026777029	0.25508847	-0.026777029	0.00103377	0.087922623	0.00103377	-0.087922623	-0.191816821	0.007874711	-0.191816821	-0.007874711	-0.230044657	0.028731954	-0.230044657	-0.028731954	-0.179520154	0.036856828	-0.179520154	-0.036856828	0.014664031	0.062532039	0.014664031	-0.062532039
-0.256422538	0	-0.086529233	0	0.005951526	0	0.228445909	0	-0.217950987	0.027043122	-0.217950987	-0.027043122	-0.195072167	0.033313074	-0.195072167	-0.033313074	0.128539316	0.111516155	0.128539316	-0.111516155	0.12127035	0.063858517	0.12127035	-0.063858517	0.135723689	0.062130933	0.135723689	-0.062130933	0.193998054	0.02428041	0.193998054	-0.02428041	0.225855336	0.052367184	0.225855336	-0.052367184	0.254302965	0.025954106	0.254302965	-0.025954106	0.002971275	0.069485058	0.002971275	-0.069485058	-0.189933179	0.007517955	-0.189933179	-0.007517955	-0.233081626	0.026656472	-0.233081626	-0.026656472	-0.179529878	0.030202905	-0.179529878	-0.030202905	0.007184019	0.052954299	0.007184019	-0.052954299
-0.259242113	0	-0.077219733	0	0.004973369	0	0.227867883	0	-0.211215515	0.028397589	-0.211215515	-0.028397589	-0.190771805	0.036175049	-0.190771805	-0.036175049	0.12674148	0.119334497	0.12674148	-0.119334497	0.12006335	0.065881484	0.12006335	-0.065881484	0.14270767	0.063543824	0.14270767	-0.063543824	0.190414266	0.024629775	0.190414266	-0.024629775	0.226140887	0.049739384	0.226140887	-0.049739384	0.252477351	0.024904064	0.252477351	-0.024904064	-0.00679953	0.076119531	-0.00679953	-0.076119531	-0.193361066	0.008765759	-0.193361066	-0.008765759	-0.236626612	0.026515046	-0.236626612	-0.026515046	-0.172711509	0.033984371	-0.172711509	-0.033984371	0.004751329	0.053910697	0.004751329	-0.053910697
-0.257447238	0	-0.072349613	0	0.009461357	0	0.227012115	0	-0.207854777	0.038410957	-0.207854777	-0.038410957	-0.183613162	0.048236693	-0.183613162	-0.048236693	0.119998909	0.139339804	0.119998909	-0.139339804	0.112750378	0.078477689	0.112750378	-0.078477689	0.135248074	0.078585467	0.135248074	-0.078585467	0.187081021	0.025835459	0.187081021	-0.025835459	0.218653474	0.053631858	0.218653474	-0.053631858	0.252181045	0.023320022	0.252181045	-0.023320022	-0.009177417	0.104893667	-0.009177417	-0.104893667	-0.175454618	0.009992616	-0.175454618	-0.009992616	-0.231231695	0.035363539	-0.231231695	-0.035363539	-0.175957637	0.047432327	-0.175957637	-0.047432327	0.004038093	0.07422098	0.004038093	-0.07422098
-0.256167119	0	-0.077039432	0	0.016640503	0	0.232448144	0	-0.213611851	0.031531246	-0.213611851	-0.031531246	-0.186900718	0.040344147	-0.186900718	-0.040344147	0.122292673	0.117911281	0.122292673	-0.117911281	0.114536527	0.066416327	0.114536527	-0.066416327	0.134175199	0.066649924	0.134175199	-0.066649924	0.189539354	0.024979792	0.189539354	-0.024979792	0.224445731	0.051254129	0.224445731	-0.051254129	0.255009478	0.028250977	0.255009478	-0.028250977	-0.004824605	0.086051036	-0.004824605	-0.086051036	-0.190687633	0.007815268	-0.190687633	-0.007815268	-0.229676701	0.030549336	-0.229676701	-0.030549336	-0.180142786	0.040554636	-0.180142786	-0.040554636	0.007904283	0.064961768	0.007904283	-0.064961768
-0.256316985	0	-0.089101026	0	0.003641766	0	0.23215231	0	-0.208045367	0.025766845	-0.208045367	-0.025766845	-0.1906033	0.033793404	-0.1906033	-0.033793404	0.124478423	0.123226761	0.124478423	-0.123226761	0.113070903	0.070487787	0.113070903	-0.070487787	0.140574924	0.076580035	0.140574924	-0.076580035	0.189002752	0.026102513	0.189002752	-0.026102513	0.227596252	0.047975485	0.227596252	-0.047975485	0.255190237	0.025013938	0.255190237	-0.025013938	-0.005677739	0.079896691	-0.005677739	-0.079896691	-0.198456541	0.008041288	-0.198456541	-0.008041288	-0.231556585	0.029617243	-0.231556585	-0.029617243	-0.161848339	0.03181775	-0.161848339	-0.03181775	0.001086349	0.056982663	0.001086349	-0.056982663
-0.259661167	0	-0.080569395	0	0.002409017	0	0.228616954	0	-0.211233851	0.027943571	-0.211233851	-0.027943571	-0.185646082	0.03415177	-0.185646082	-0.03415177	0.125888145	0.115755414	0.125888145	-0.115755414	0.119150587	0.065805381	0.119150587	-0.065805381	0.138409994	0.065848745	0.138409994	-0.065848745	0.190213592	0.02741377	0.190213592	-0.02741377	0.226009932	0.048013404	0.226009932	-0.048013404	0.255225815	0.026551659	0.255225815	-0.026551659	-0.00111361	0.07525807	-0.00111361	-0.07525807	-0.198078142	0.010607186	-0.198078142	-0.010607186	-0.235860683	0.027414841	-0.235860683	-0.027414841	-0.177978565	0.03132658	-0.177978565	-0.03132658	0.009615163	0.051689758	0.009615163	-0.051689758
-0.257230187	0	-0.083867279	0	0.00635204	0	0.23277177	0	-0.208625907	0.025885862	-0.208625907	-0.025885862	-0.188833576	0.03341165	-0.188833576	-0.03341165	0.11989476	0.115915721	0.11989476	-0.115915721	0.112073021	0.070480474	0.112073021	-0.070480474	0.127816779	0.065014265	0.127816779	-0.065014265	0.193354935	0.027309652	0.193354935	-0.027309652	0.231933386	0.047611392	0.231933386	-0.047611392	0.255706276	0.025558603	0.255706276	-0.025558603	0.001738303	0.080348172	0.001738303	-0.080348172	-0.199363385	0.008784302	-0.199363385	-0.008784302	-0.231912518	0.023715705	-0.231912518	-0.023715705	-0.177120791	0.029276668	-0.177120791	-0.029276668	0.014325544	0.056992156	0.014325544	-0.056992156
-0.256840191	0	-0.077971692	0	0.011821523	0	0.229966744	0	-0.214150192	0.025565082	-0.214150192	-0.025565082	-0.194172549	0.033750749	-0.194172549	-0.033750749	0.121048048	0.120083967	0.121048048	-0.120083967	0.112905011	0.068844747	0.112905011	-0.068844747	0.130693235	0.069232929	0.130693235	-0.069232929	0.192095447	0.026978481	0.192095447	-0.026978481	0.226171947	0.045895064	0.226171947	-0.045895064	0.252366758	0.022803742	0.252366758	-0.022803742	0.006419859	0.082523693	0.006419859	-0.082523693	-0.201408459	0.009063537	-0.201408459	-0.009063537	-0.233915686	0.024780082	-0.233915686	-0.024780082	-0.172580146	0.030652941	-0.172580146	-0.030652941	0.021038534	0.057115621	0.021038534	-0.057115621
-0.259613061	0	-0.083496142	0	0.002237016	0	0.226919595	0	-0.210961276	0.026217485	-0.210961276	-0.026217485	-0.186109664	0.033992738	-0.186109664	-0.033992738	0.129329927	0.119780838	0.129329927	-0.119780838	0.120333608	0.069226228	0.120333608	-0.069226228	0.130895906	0.070247482	0.130895906	-0.070247482	0.188677061	0.026771522	0.188677061	-0.026771522	0.22843655	0.049120169	0.22843655	-0.049120169	0.251939692	0.028681981	0.251939692	-0.028681981	-6.67E-04	0.081855006	-6.67E-04	-0.081855006	-0.192896203	0.007909177	-0.192896203	-0.007909177	-0.232628464	0.02676677	-0.232628464	-0.02676677	-0.181303123	0.032060187	-0.181303123	-0.032060187	0.011928968	0.057904099	0.011928968	-0.057904099
-0.249224078	0	-0.090621835	0	4.14E-04	0	0.230798702	0	-0.208730222	0.032551832	-0.208730222	-0.032551832	-0.187893403	0.040055715	-0.187893403	-0.040055715	0.126621579	0.127323077	0.126621579	-0.127323077	0.112762612	0.076195715	0.112762612	-0.076195715	0.127882239	0.078024237	0.127882239	-0.078024237	0.194036303	0.026534274	0.194036303	-0.026534274	0.230981042	0.0494764	0.230981042	-0.0494764	0.25653728	0.02651864	0.25653728	-0.02651864	-0.015084984	0.081973494	-0.015084984	-0.081973494	-0.179444181	0.00872408	-0.179444181	-0.00872408	-0.227518552	0.026878568	-0.227518552	-0.026878568	-0.172537069	0.037824847	-0.172537069	-0.037824847	-0.003296122	0.061848206	-0.003296122	-0.061848206
-0.255632579	0	-0.074924787	0	0.010355955	0	0.227151201	0	-0.205309285	0.041362136	-0.205309285	-0.041362136	-0.182897956	0.054701722	-0.182897956	-0.054701722	0.119363573	0.146189983	0.119363573	-0.146189983	0.1109374	0.075835671	0.1109374	-0.075835671	0.135281282	0.082225215	0.135281282	-0.082225215	0.185135068	0.028976289	0.185135068	-0.028976289	0.218793476	0.052321367	0.218793476	-0.052321367	0.252492172	0.025514005	0.252492172	-0.025514005	-0.010430039	0.10255871	-0.010430039	-0.10255871	-0.175160301	0.01435345	-0.175160301	-0.01435345	-0.225877399	0.040069041	-0.225877399	-0.040069041	-0.181061269	0.053425067	-0.181061269	-0.053425067	0.005258383	0.071376497	0.005258383	-0.071376497
-0.254214644	0	-0.080789923	0	0.013242408	0	0.234290627	0	-0.202804787	0.031983507	-0.202804787	-0.031983507	-0.18054737	0.038963245	-0.18054737	-0.038963245	0.109802698	0.134141488	0.109802698	-0.134141488	0.10952099	0.075424686	0.10952099	-0.075424686	0.131735467	0.076117098	0.131735467	-0.076117098	0.193352518	0.027109992	0.193352518	-0.027109992	0.23246608	0.051367637	0.23246608	-0.051367637	0.259318466	0.027527414	0.259318466	-0.027527414	-0.019890633	0.08530863	-0.019890633	-0.08530863	-0.189888805	0.00876439	-0.189888805	-0.00876439	-0.222521556	0.029748329	-0.222521556	-0.029748329	-0.173823452	0.039884849	-0.173823452	-0.039884849	-0.002983851	0.058273283	-0.002983851	-0.058273283
-0.251025027	0	-0.084417163	0	0.006541635	0	0.232134465	0	-0.202008897	0.027140981	-0.202008897	-0.027140981	-0.18416151	0.035454724	-0.18416151	-0.035454724	0.115917749	0.125810447	0.115917749	-0.125810447	0.105950251	0.074707697	0.105950251	-0.074707697	0.133645392	0.084706456	0.133645392	-0.084706456	0.197255543	0.030596164	0.197255543	-0.030596164	0.235338244	0.049695533	0.235338244	-0.049695533	0.257661813	0.02823479	0.257661813	-0.02823479	-0.012639898	0.077811266	-0.012639898	-0.077811266	-0.193635113	0.008365787	-0.193635113	-0.008365787	-0.222324097	0.026482555	-0.222324097	-0.026482555	-0.173506382	0.035564667	-0.173506382	-0.035564667	-0.009110051	0.05611698	-0.009110051	-0.05611698
-0.25397358	0	-0.093267099	0	0.004053357	0	0.238374077	0	-0.198975237	0.036909646	-0.198975237	-0.036909646	-0.174310457	0.04550987	-0.174310457	-0.04550987	0.110144446	0.13638267	0.110144446	-0.13638267	0.110402444	0.073953636	0.110402444	-0.073953636	0.141806428	0.075126358	0.141806428	-0.075126358	0.185479286	0.033277733	0.185479286	-0.033277733	0.224691814	0.051215394	0.224691814	-0.051215394	0.267881467	0.025481434	0.267881467	-0.025481434	-0.025226017	0.092763664	-0.025226017	-0.092763664	-0.181555993	0.012259617	-0.181555993	-0.012259617	-0.222111216	0.034412006	-0.222111216	-0.034412006	-0.172373143	0.045038354	-0.172373143	-0.045038354	-0.0134472	0.064436718	-0.0134472	-0.064436718
-0.252333112	0	-0.08594761	0	0.003046261	0	0.222283571	0	-0.204833908	0.024829742	-0.204833908	-0.024829742	-0.185514641	0.032613751	-0.185514641	-0.032613751	0.120799209	0.121831268	0.120799209	-0.121831268	0.112697144	0.077808831	0.112697144	-0.077808831	0.133280207	0.07568772	0.133280207	-0.07568772	0.19714907	0.027476997	0.19714907	-0.027476997	0.230881439	0.052414553	0.230881439	-0.052414553	0.253508961	0.028844417	0.253508961	-0.028844417	-0.006857564	0.085209911	-0.006857564	-0.085209911	-0.193618663	0.007756827	-0.193618663	-0.007756827	-0.228185038	0.026743177	-0.228185038	-0.026743177	-0.18069077	0.031163646	-0.18069077	-0.031163646	0.00786	0.058312188	0.00786	-0.058312188
-0.254113032	0	-0.089151169	0	0.010855193	0	0.218993162	0	-0.210968957	0.026638459	-0.210968957	-0.026638459	-0.189273829	0.034595114	-0.189273829	-0.034595114	0.121595557	0.126021164	0.121595557	-0.126021164	0.113673145	0.088179157	0.113673145	-0.088179157	0.137107735	0.083640074	0.137107735	-0.083640074	0.19329384	0.024404584	0.19329384	-0.024404584	0.229771966	0.036495639	0.229771966	-0.036495639	0.245666148	0.018763975	0.245666148	-0.018763975	3.82E-04	0.088750766	3.82E-04	-0.088750766	-0.186003818	0.005684446	-0.186003818	-0.005684446	-0.228555906	0.028164827	-0.228555906	-0.028164827	-0.187946316	0.031209988	-0.187946316	-0.031209988	0.017966558	0.059323353	0.017966558	-0.059323353
-0.256007418	0	-0.070047756	0	0.016581696	0	0.230175462	0	-0.21307938	0.024263525	-0.21307938	-0.024263525	-0.190491624	0.032757675	-0.190491624	-0.032757675	0.120596222	0.114241905	0.120596222	-0.114241905	0.107471049	0.077582018	0.107471049	-0.077582018	0.127110899	0.072377328	0.127110899	-0.072377328	0.195016698	0.0220249	0.195016698	-0.0220249	0.227072639	0.052005341	0.227072639	-0.052005341	0.25083083	0.034537262	0.25083083	-0.034537262	0.005082007	0.085594645	0.005082007	-0.085594645	-0.204208995	0.009215324	-0.204208995	-0.009215324	-0.231448206	0.025232127	-0.231448206	-0.025232127	-0.17891513	0.028664776	-0.17891513	-0.028664776	0.024611999	0.057351002	0.024611999	-0.057351002
-0.252224743	0	-0.073377193	0	0.002796602	0	0.232906489	0	-0.207916968	0.026993289	-0.207916968	-0.026993289	-0.19146522	0.034601613	-0.19146522	-0.034601613	0.116131294	0.119903088	0.116131294	-0.119903088	0.110243415	0.077703305	0.110243415	-0.077703305	0.130813238	0.076633757	0.130813238	-0.076633757	0.193635486	0.022439796	0.193635486	-0.022439796	0.226850693	0.050173041	0.226850693	-0.050173041	0.256078314	0.030838833	0.256078314	-0.030838833	-0.002297017	0.086494942	-0.002297017	-0.086494942	-0.193747689	0.009457927	-0.193747689	-0.009457927	-0.232066877	0.024894964	-0.232066877	-0.024894964	-0.175125656	0.032584396	-0.175125656	-0.032584396	0.013816409	0.059530538	0.013816409	-0.059530538
-0.257839236	0	-0.072812127	0	0.015419558	0	0.227586139	0	-0.211696241	0.028679242	-0.211696241	-0.028679242	-0.190342421	0.035524093	-0.190342421	-0.035524093	0.127145268	0.119428882	0.127145268	-0.119428882	0.116580823	0.069883136	0.116580823	-0.069883136	0.135758051	0.071707264	0.135758051	-0.071707264	0.190496066	0.027164986	0.190496066	-0.027164986	0.224385526	0.046989718	0.224385526	-0.046989718	0.24898131	0.02759929	0.24898131	-0.02759929	-0.001473681	0.082276482	-0.001473681	-0.082276482	-0.19787858	0.009459509	-0.19787858	-0.009459509	-0.232767385	0.026953196	-0.232767385	-0.026953196	-0.182113725	0.035169586	-0.182113725	-0.035169586	0.016747822	0.053938332	0.016747822	-0.053938332
-0.265242548	0	-0.063233632	0	0.016298707	0	0.220161729	0	-0.218246436	0.024962339	-0.218246436	-0.024962339	-0.19339346	0.031152595	-0.19339346	-0.031152595	0.131715411	0.114090073	0.131715411	-0.114090073	0.125386091	0.069025234	0.125386091	-0.069025234	0.143420343	0.067437527	0.143420343	-0.067437527	0.193583688	0.024132637	0.193583688	-0.024132637	0.219461191	0.042599665	0.219461191	-0.042599665	0.240435339	0.023369344	0.240435339	-0.023369344	0.007736223	0.074656624	0.007736223	-0.074656624	-0.201815349	0.008739529	-0.201815349	-0.008739529	-0.24582953	0.024324888	-0.24582953	-0.024324888	-0.17916453	0.027105916	-0.17916453	-0.027105916	0.02271889	0.051690044	0.02271889	-0.051690044
-0.259717831	0	-0.068088673	0	0.00713721	0	0.228541294	0	-0.208181379	0.030175254	-0.208181379	-0.030175254	-0.184852413	0.039854051	-0.184852413	-0.039854051	0.118900282	0.122317642	0.118900282	-0.122317642	0.110942196	0.072879786	0.110942196	-0.072879786	0.129073509	0.068083187	0.129073509	-0.068083187	0.19172178	0.027147882	0.19172178	-0.027147882	0.228992887	0.049922906	0.228992887	-0.049922906	0.253305408	0.025565555	0.253305408	-0.025565555	-0.001562539	0.088305605	-0.001562539	-0.088305605	-0.195661955	0.011166969	-0.195661955	-0.011166969	-0.232532673	0.029014884	-0.232532673	-0.029014884	-0.180058505	0.038928496	-0.180058505	-0.038928496	0.015977402	0.059506086	0.015977402	-0.059506086
-0.257903879	0	-0.077424849	0	0.015232326	0	0.232102319	0	-0.212926046	0.02501513	-0.212926046	-0.02501513	-0.192471882	0.033074026	-0.192471882	-0.033074026	0.116462092	0.1106142	0.116462092	-0.1106142	0.111161469	0.069258919	0.111161469	-0.069258919	0.129684894	0.069314791	0.129684894	-0.069314791	0.196641322	0.021870779	0.196641322	-0.021870779	0.231337181	0.04487806	0.231337181	-0.04487806	0.25302276	0.025352721	0.25302276	-0.025352721	-0.002216575	0.079445204	-0.002216575	-0.079445204	-0.199002585	0.007107439	-0.199002585	-0.007107439	-0.234405332	0.023798133	-0.234405332	-0.023798133	-0.175759753	0.031741956	-0.175759753	-0.031741956	0.022469496	0.054686292	0.022469496	-0.054686292
-0.261904812	0	-0.073662608	0	0.010843331	0	0.229860987	0	-0.211726943	0.027969743	-0.211726943	-0.027969743	-0.18870797	0.036133475	-0.18870797	-0.036133475	0.123806124	0.115909677	0.123806124	-0.115909677	0.116880794	0.066768193	0.116880794	-0.066768193	0.135910335	0.067513051	0.135910335	-0.067513051	0.192252152	0.0268583	0.192252152	-0.0268583	0.225753328	0.04622159	0.225753328	-0.04622159	0.250939604	0.024547	0.250939604	-0.024547	-9.56E-04	0.081472022	-9.56E-04	-0.081472022	-0.195525501	0.010103191	-0.195525501	-0.010103191	-0.237095754	0.026497792	-0.237095754	-0.026497792	-0.177788812	0.033493946	-0.177788812	-0.033493946	0.013690319	0.055367614	0.013690319	-0.055367614
-0.248531103	0	-0.081688859	0	0.014438288	0	0.236762338	0	-0.202352593	0.029443739	-0.202352593	-0.029443739	-0.188570435	0.036541865	-0.188570435	-0.036541865	0.108098142	0.123956324	0.108098142	-0.123956324	0.10298872	0.076787149	0.10298872	-0.076787149	0.123257243	0.081899198	0.123257243	-0.081899198	0.204955699	0.023130985	0.204955699	-0.023130985	0.228991215	0.046069736	0.228991215	-0.046069736	0.256186776	0.026110987	0.256186776	-0.026110987	-0.011367787	0.092018439	-0.011367787	-0.092018439	-0.192770553	0.010832834	-0.192770553	-0.010832834	-0.224685585	0.028217445	-0.224685585	-0.028217445	-0.177879548	0.034443896	-0.177879548	-0.034443896	0.012658374	0.062480198	0.012658374	-0.062480198
-0.238230675	0	-0.096772745	0	0.047426232	0	0.241391757	0	-0.192625961	0.034438568	-0.192625961	-0.034438568	-0.168170701	0.047912184	-0.168170701	-0.047912184	0.086123362	0.12423874	0.086123362	-0.12423874	0.088077861	0.082639452	0.088077861	-0.082639452	0.101922981	0.076490532	0.101922981	-0.076490532	0.212183521	0.036689964	0.212183521	-0.036689964	0.251577165	0.061636614	0.251577165	-0.061636614	0.272176469	0.034369215	0.272176469	-0.034369215	-0.03962108	0.093169034	-0.03962108	-0.093169034	-0.188067508	0.010166473	-0.188067508	-0.010166473	-0.218776702	0.029572841	-0.218776702	-0.029572841	-0.162099586	0.046345827	-0.162099586	-0.046345827	-0.019607104	0.060558441	-0.019607104	-0.060558441
-0.240019266	0	-0.084626272	0	0.051642075	0	0.242256694	0	-0.192992116	0.039351546	-0.192992116	-0.039351546	-0.166958139	0.051319183	-0.166958139	-0.051319183	0.08310815	0.128762642	0.08310815	-0.128762642	0.08246444	0.08903222	0.08246444	-0.08903222	0.102333578	0.084226977	0.102333578	-0.084226977	0.21110764	0.037151502	0.21110764	-0.037151502	0.248758577	0.061731125	0.248758577	-0.061731125	0.271413428	0.033693705	0.271413428	-0.033693705	-0.037431651	0.091003351	-0.037431651	-0.091003351	-0.195625672	0.012023484	-0.195625672	-0.012023484	-0.212555789	0.03391154	-0.212555789	-0.03391154	-0.162040866	0.052498819	-0.162040866	-0.052498819	-0.016208196	0.061291832	-0.016208196	-0.061291832
-0.241677376	0	-0.104992597	0	0.051481614	0	0.240078089	0	-0.192481573	0.039675879	-0.192481573	-0.039675879	-0.16742686	0.051838821	-0.16742686	-0.051838821	0.097933087	0.10833963	0.097933087	-0.10833963	0.096201408	0.075028213	0.096201408	-0.075028213	0.114485674	0.079253498	0.114485674	-0.079253498	0.212539849	0.035004469	0.212539849	-0.035004469	0.248158089	0.051767646	0.248158089	-0.051767646	0.266302183	0.029724056	0.266302183	-0.029724056	-0.043062136	0.082231992	-0.043062136	-0.082231992	-0.198429401	0.011805734	-0.198429401	-0.011805734	-0.216694457	0.0339556	-0.216694457	-0.0339556	-0.16582021	0.04972753	-0.16582021	-0.04972753	-0.024150519	0.060803895	-0.024150519	-0.060803895
-0.238030751	0	-0.095318937	0	0.044700371	0	0.240436314	0	-0.193416715	0.032687536	-0.193416715	-0.032687536	-0.168360169	0.047378887	-0.168360169	-0.047378887	0.090586301	0.130942471	0.090586301	-0.130942471	0.085833406	0.081452572	0.085833406	-0.081452572	0.100449319	0.085311094	0.100449319	-0.085311094	0.207292277	0.033623633	0.207292277	-0.033623633	0.251533803	0.061319381	0.251533803	-0.061319381	0.269437736	0.036110549	0.269437736	-0.036110549	-0.035912217	0.096346427	-0.035912217	-0.096346427	-0.192197301	0.009818474	-0.192197301	-0.009818474	-0.219155571	0.028264481	-0.219155571	-0.028264481	-0.158123369	0.045950527	-0.158123369	-0.045950527	-0.013860998	0.063662989	-0.013860998	-0.063662989
-0.227931733	0	-0.089578118	0	0.038715708	0	0.257001682	0	-0.194432185	0.02963981	-0.194432185	-0.02963981	-0.175725028	0.040901243	-0.175725028	-0.040901243	0.074504871	0.120328802	0.074504871	-0.120328802	0.075333562	0.080397209	0.075333562	-0.080397209	0.088936118	0.078016903	0.088936118	-0.078016903	0.218069682	0.030919362	0.218069682	-0.030919362	0.259843288	0.058997775	0.259843288	-0.058997775	0.284988822	0.035007104	0.284988822	-0.035007104	-0.039510618	0.088690099	-0.039510618	-0.088690099	-0.174429927	0.010891834	-0.174429927	-0.010891834	-0.213711264	0.024959209	-0.213711264	-0.024959209	-0.169802694	0.040106716	-0.169802694	-0.040106716	-0.023168398	0.054950947	-0.023168398	-0.054950947
-0.23080856	0	-0.092515855	0	0.030044298	0	0.242384069	0	-0.189284745	0.032698335	-0.189284745	-0.032698335	-0.164967427	0.045083796	-0.164967427	-0.045083796	0.083798423	0.138761972	0.083798423	-0.138761972	0.08063003	0.095765132	0.08063003	-0.095765132	0.098103139	0.094324509	0.098103139	-0.094324509	0.21403706	0.03728322	0.21403706	-0.03728322	0.250051574	0.065599073	0.250051574	-0.065599073	0.275093712	0.035705721	0.275093712	-0.035705721	-0.045385968	0.100483248	-0.045385968	-0.100483248	-0.184630919	0.009318099	-0.184630919	-0.009318099	-0.210844983	0.027755844	-0.210844983	-0.027755844	-0.158274351	0.045856119	-0.158274351	-0.045856119	-0.022877521	0.066709413	-0.022877521	-0.066709413
-0.22873165	0	-0.089892828	0	0.043549069	0	0.251270227	0	-0.19874039	0.026917449	-0.19874039	-0.026917449	-0.175389127	0.037706301	-0.175389127	-0.037706301	0.081647898	0.114434209	0.081647898	-0.114434209	0.079358616	0.074820783	0.079358616	-0.074820783	0.092353314	0.069503286	0.092353314	-0.069503286	0.218482329	0.032192102	0.218482329	-0.032192102	0.256523066	0.059580568	0.256523066	-0.059580568	0.283186082	0.033860651	0.283186082	-0.033860651	-0.036514901	0.087151008	-0.036514901	-0.087151008	-0.186406965	0.008133871	-0.186406965	-0.008133871	-0.212776174	0.023226849	-0.212776174	-0.023226849	-0.171853126	0.035097276	-0.171853126	-0.035097276	-0.017968032	0.054688409	-0.017968032	-0.054688409
-0.232933221	0	-0.116984635	0	0.04770924	0	0.253160321	0	-0.19193921	0.026812395	-0.19193921	-0.026812395	-0.175806052	0.038051313	-0.175806052	-0.038051313	0.079311634	0.115282555	0.079311634	-0.115282555	0.075665237	0.073352676	0.075665237	-0.073352676	0.091703332	0.071198267	0.091703332	-0.071198267	0.223638293	0.03582529	0.223638293	-0.03582529	0.254912337	0.056115794	0.254912337	-0.056115794	0.281764206	0.031817503	0.281764206	-0.031817503	-0.033887246	0.091225029	-0.033887246	-0.091225029	-0.183679754	0.010462176	-0.183679754	-0.010462176	-0.2127919	0.024830949	-0.2127919	-0.024830949	-0.170617929	0.038996853	-0.170617929	-0.038996853	-0.0137488	0.054750607	-0.0137488	-0.054750607
-0.230334465	0	-0.110920002	0	0.061344184	0	0.253125028	0	-0.196983351	0.027235445	-0.196983351	-0.027235445	-0.176055793	0.037242428	-0.176055793	-0.037242428	0.08258358	0.11086366	0.08258358	-0.11086366	0.079673369	0.069415639	0.079673369	-0.069415639	0.097025063	0.067320958	0.097025063	-0.067320958	0.222294157	0.031084318	0.222294157	-0.031084318	0.252016347	0.057136538	0.252016347	-0.057136538	0.280281063	0.030765232	0.280281063	-0.030765232	-0.032982166	0.081714229	-0.032982166	-0.081714229	-0.192265466	0.007556355	-0.192265466	-0.007556355	-0.214193761	0.023532668	-0.214193761	-0.023532668	-0.17175795	0.037364222	-0.17175795	-0.037364222	-0.016242464	0.052845221	-0.016242464	-0.052845221
-0.227544321	0	-0.11896281	0	0.050243063	0	0.254684959	0	-0.196997801	0.023388156	-0.196997801	-0.023388156	-0.178350657	0.033675476	-0.178350657	-0.033675476	0.081741898	0.106710395	0.081741898	-0.106710395	0.08256426	0.067481025	0.08256426	-0.067481025	0.094931859	0.060540433	0.094931859	-0.060540433	0.2217197	0.029967042	0.2217197	-0.029967042	0.258186076	0.05780797	0.258186076	-0.05780797	0.281315043	0.037512204	0.281315043	-0.037512204	-0.033995388	0.083783305	-0.033995388	-0.083783305	-0.188774002	0.008563715	-0.188774002	-0.008563715	-0.21367329	0.020823551	-0.21367329	-0.020823551	-0.173405936	0.034328987	-0.173405936	-0.034328987	-0.014472206	0.048103973	-0.014472206	-0.048103973
-0.232298514	0	-0.104860825	0	0.039144875	0	0.246298146	0	-0.195311783	0.035116683	-0.195311783	-0.035116683	-0.166469848	0.048717268	-0.166469848	-0.048717268	0.081182649	0.121167106	0.081182649	-0.121167106	0.085624178	0.075509927	0.085624178	-0.075509927	0.09715563	0.075190756	0.09715563	-0.075190756	0.21666889	0.031293322	0.21666889	-0.031293322	0.255768178	0.056725659	0.255768178	-0.056725659	0.276236755	0.030041369	0.276236755	-0.030041369	-0.035919611	0.088583617	-0.035919611	-0.088583617	-0.188556381	0.014206607	-0.188556381	-0.014206607	-0.218006298	0.031295029	-0.218006298	-0.031295029	-0.164402309	0.049215181	-0.164402309	-0.049215181	-0.018111891	0.053735466	-0.018111891	-0.053735466
-0.231549729	0	-0.085238853	0	0.066188428	0	0.243846066	0	-0.199362969	0.03176183	-0.199362969	-0.03176183	-0.177604068	0.04334502	-0.177604068	-0.04334502	0.077653515	0.120494164	0.077653515	-0.120494164	0.079926101	0.07881265	0.079926101	-0.07881265	0.096380716	0.073642885	0.096380716	-0.073642885	0.217067374	0.037318884	0.217067374	-0.037318884	0.253312696	0.057068267	0.253312696	-0.057068267	0.275057463	0.03175637	0.275057463	-0.03175637	-0.037937645	0.097569415	-0.037937645	-0.097569415	-0.192849946	0.00880217	-0.192849946	-0.00880217	-0.216257227	0.02650225	-0.216257227	-0.02650225	-0.157003783	0.045660406	-0.157003783	-0.045660406	-0.015005183	0.060327639	-0.015005183	-0.060327639
-0.242353655	0	-0.03994828	0	0.055447514	0	0.245932212	0	-0.203297441	0.030545783	-0.203297441	-0.030545783	-0.17709396	0.041784897	-0.17709396	-0.041784897	0.090800381	0.114096487	0.090800381	-0.114096487	0.09235164	0.071815345	0.09235164	-0.071815345	0.107674124	0.068798114	0.107674124	-0.068798114	0.210817991	0.04141026	0.210817991	-0.04141026	0.241958871	0.055606558	0.241958871	-0.055606558	0.265099934	0.03166999	0.265099934	-0.03166999	-0.025057663	0.085127603	-0.025057663	-0.085127603	-0.204261043	0.005330519	-0.204261043	-0.005330519	-0.224920894	0.027395264	-0.224920894	-0.027395264	-0.174683437	0.043769965	-0.174683437	-0.043769965	-0.008927399	0.053752509	-0.008927399	-0.053752509
-0.238601777	0	-0.11222605	0	0.056265246	0	0.240876159	0	-0.199483863	0.031528558	-0.199483863	-0.031528558	-0.176463836	0.042002189	-0.176463836	-0.042002189	0.09158648	0.113334701	0.09158648	-0.113334701	0.094408289	0.079151881	0.094408289	-0.079151881	0.108764508	0.079580852	0.108764508	-0.079580852	0.21137704	0.032171777	0.21137704	-0.032171777	0.244078446	0.052018776	0.244078446	-0.052018776	0.266765211	0.028521759	0.266765211	-0.028521759	-0.023736738	0.088232196	-0.023736738	-0.088232196	-0.190572093	0.011574227	-0.190572093	-0.011574227	-0.220238586	0.027418976	-0.220238586	-0.027418976	-0.171532996	0.042522499	-0.171532996	-0.042522499	-0.008108653	0.060621424	-0.008108653	-0.060621424
-0.233808868	0	-0.07490092	0	0.036655116	0	0.248519735	0	-0.190505132	0.033166161	-0.190505132	-0.033166161	-0.167701872	0.045454486	-0.167701872	-0.045454486	0.077807783	0.128152559	0.077807783	-0.128152559	0.081235387	0.082313133	0.081235387	-0.082313133	0.101237687	0.087328425	0.101237687	-0.087328425	0.217244259	0.039254017	0.217244259	-0.039254017	0.24947784	0.057112894	0.24947784	-0.057112894	0.278273219	0.031884336	0.278273219	-0.031884336	-0.0440787	0.093547494	-0.0440787	-0.093547494	-0.194139494	0.008962823	-0.194139494	-0.008962823	-0.213969416	0.028766543	-0.213969416	-0.028766543	-0.156791036	0.045190249	-0.156791036	-0.045190249	-0.026323056	0.062547934	-0.026323056	-0.062547934
-0.238879468	0	-0.091910356	0	0.030422793	0	0.243378334	0	-0.196132097	0.032450559	-0.196132097	-0.032450559	-0.174316264	0.042342233	-0.174316264	-0.042342233	0.093657066	0.117275393	0.093657066	-0.117275393	0.096787353	0.082258402	0.096787353	-0.082258402	0.10895886	0.082033733	0.10895886	-0.082033733	0.208991267	0.034518235	0.208991267	-0.034518235	0.251522889	0.055008221	0.251522889	-0.055008221	0.267725852	0.030706808	0.267725852	-0.030706808	-0.03461052	0.085757106	-0.03461052	-0.085757106	-0.185474218	0.010856423	-0.185474218	-0.010856423	-0.218798842	0.026600027	-0.218798842	-0.026600027	-0.165304852	0.04361533	-0.165304852	-0.04361533	-0.024512144	0.06186982	-0.024512144	-0.06186982
-0.236180479	0	-0.073887432	0	0.047477791	0	0.227087781	0	-0.190207381	0.037931516	-0.190207381	-0.037931516	-0.168026107	0.049094077	-0.168026107	-0.049094077	0.090287625	0.164222041	0.090287625	-0.164222041	0.095638727	0.09631883	0.095638727	-0.09631883	0.114345776	0.099988963	0.114345776	-0.099988963	0.205804167	0.04880083	0.205804167	-0.04880083	0.236664221	0.061109688	0.236664221	-0.061109688	0.258205504	0.040108976	0.258205504	-0.040108976	-0.037699118	0.101580606	-0.037699118	-0.101580606	-0.173945046	0.006109941	-0.173945046	-0.006109941	-0.226512104	0.028921386	-0.226512104	-0.028921386	-0.161726829	0.049135797	-0.161726829	-0.049135797	-0.025078266	0.067303218	-0.025078266	-0.067303218
-0.23361323	0	-0.096135954	0	0.050747235	0	0.228203983	0	-0.198038865	0.033920733	-0.198038865	-0.033920733	-0.171400175	0.047652116	-0.171400175	-0.047652116	0.100998177	0.1319184	0.100998177	-0.1319184	0.092929993	0.082841064	0.092929993	-0.082841064	0.113678217	0.087523009	0.113678217	-0.087523009	0.205570387	0.03403259	0.205570387	-0.03403259	0.245645119	0.058115035	0.245645119	-0.058115035	0.262471899	0.039830336	0.262471899	-0.039830336	-0.028357091	0.093266301	-0.028357091	-0.093266301	-0.192093815	0.011993917	-0.192093815	-0.011993917	-0.214792346	0.029752311	-0.214792346	-0.029752311	-0.171537661	0.039846431	-0.171537661	-0.039846431	-0.019674857	0.062254378	-0.019674857	-0.062254378
-0.230318088	0	-0.048126385	0	-0.0032614	0	0.234248742	0	-0.194938267	0.029634226	-0.194938267	-0.029634226	-0.180292075	0.041149645	-0.180292075	-0.041149645	0.103428394	0.134211171	0.103428394	-0.134211171	0.099366528	0.089401677	0.099366528	-0.089401677	0.107899204	0.08280963	0.107899204	-0.08280963	0.198805242	0.043523617	0.198805242	-0.043523617	0.243191309	0.062029102	0.243191309	-0.062029102	0.269828152	0.037256673	0.269828152	-0.037256673	-0.036802966	0.1002951	-0.036802966	-0.1002951	-0.188847218	0.012202004	-0.188847218	-0.012202004	-0.215418091	0.028075515	-0.215418091	-0.028075515	-0.172826337	0.03969248	-0.172826337	-0.03969248	-0.009665311	0.061428675	-0.009665311	-0.061428675
-0.23374526	0	-0.046957796	0	0.004190028	0	0.238268959	0	-0.196009363	0.029655111	-0.196009363	-0.029655111	-0.177912122	0.037786791	-0.177912122	-0.037786791	0.100800631	0.133647167	0.100800631	-0.133647167	0.097347037	0.085060991	0.097347037	-0.085060991	0.110679447	0.078741996	0.110679447	-0.078741996	0.199975798	0.044487549	0.199975798	-0.044487549	0.243384864	0.059580409	0.243384864	-0.059580409	0.268622482	0.036022869	0.268622482	-0.036022869	-0.041969465	0.104971303	-0.041969465	-0.104971303	-0.19155461	0.011685213	-0.19155461	-0.011685213	-0.216806993	0.02603418	-0.216806993	-0.02603418	-0.169944295	0.035511336	-0.169944295	-0.035511336	-0.007491375	0.059785828	-0.007491375	-0.059785828
-0.260994873	0	-0.077444566	0	0.068465749	0	0.232036082	0	-0.202734714	0.02663031	-0.202734714	-0.02663031	-0.176593971	0.040430503	-0.176593971	-0.040430503	0.103742791	0.12691266	0.103742791	-0.12691266	0.103499248	0.077418793	0.103499248	-0.077418793	0.120107982	0.07600663	0.120107982	-0.07600663	0.193695943	0.032901671	0.193695943	-0.032901671	0.232241814	0.051130459	0.232241814	-0.051130459	0.254878253	0.030149213	0.254878253	-0.030149213	-0.004230604	0.091806642	-0.004230604	-0.091806642	-0.209832219	0.009481214	-0.209832219	-0.009481214	-0.231867087	0.027560743	-0.231867087	-0.027560743	-0.163515959	0.041322396	-0.163515959	-0.041322396	-4.23E-04	0.062368309	-4.23E-04	-0.062368309
-0.258524891	0	-0.064150713	0	0.070327898	0	0.22641388	0	-0.207207772	0.031593338	-0.207207772	-0.031593338	-0.176545395	0.043734882	-0.176545395	-0.043734882	0.108101146	0.13379181	0.108101146	-0.13379181	0.104314726	0.074380843	0.104314726	-0.074380843	0.119705692	0.075700294	0.119705692	-0.075700294	0.19184137	0.031528007	0.19184137	-0.031528007	0.232980291	0.05380936	0.232980291	-0.05380936	0.254006227	0.033787096	0.254006227	-0.033787096	-0.005974812	0.083205339	-0.005974812	-0.083205339	-0.207911481	0.011945689	-0.207911481	-0.011945689	-0.232879576	0.027460424	-0.232879576	-0.027460424	-0.163781247	0.043219313	-0.163781247	-0.043219313	-0.003682255	0.063482736	-0.003682255	-0.063482736
-0.232573898	0	-0.102219279	0	0.003677837	0	0.242839397	0	-0.185119973	0.041814241	-0.185119973	-0.041814241	-0.159786326	0.054089371	-0.159786326	-0.054089371	0.087961514	0.147978571	0.087961514	-0.147978571	0.093948009	0.084625128	0.093948009	-0.084625128	0.11369651	0.081699867	0.11369651	-0.081699867	0.202627558	0.039307028	0.202627558	-0.039307028	0.262336135	0.058100648	0.262336135	-0.058100648	0.275927064	0.035271431	0.275927064	-0.035271431	-0.061464315	0.090146336	-0.061464315	-0.090146336	-0.178577599	0.012901189	-0.178577599	-0.012901189	-0.201276204	0.039625632	-0.201276204	-0.039625632	-0.155612958	0.052466749	-0.155612958	-0.052466749	-0.050521444	0.064830838	-0.050521444	-0.064830838
-0.238213638	0	-0.04744676	0	0.055180183	0	0.224161481	0	-0.19763622	0.038606011	-0.19763622	-0.038606011	-0.174792851	0.051355325	-0.174792851	-0.051355325	0.09755306	0.154465815	0.09755306	-0.154465815	0.098110587	0.087949353	0.098110587	-0.087949353	0.115849674	0.086311713	0.115849674	-0.086311713	0.197296061	0.044966474	0.197296061	-0.044966474	0.237570582	0.058788846	0.237570582	-0.058788846	0.254779449	0.035744316	0.254779449	-0.035744316	-0.039773395	0.101122312	-0.039773395	-0.101122312	-0.188925933	0.012351359	-0.188925933	-0.012351359	-0.219994778	0.036406756	-0.219994778	-0.036406756	-0.173987759	0.049218924	-0.173987759	-0.049218924	-0.002889109	0.067978917	-0.002889109	-0.067978917
-0.238403825	0	-0.065730745	0	0.070209967	0	0.232861805	0	-0.196660933	0.037270303	-0.196660933	-0.037270303	-0.172553732	0.048688409	-0.172553732	-0.048688409	0.093686293	0.142382661	0.093686293	-0.142382661	0.095325764	0.091893601	0.095325764	-0.091893601	0.112628957	0.091171649	0.112628957	-0.091171649	0.19386694	0.041588392	0.19386694	-0.041588392	0.238009466	0.058151174	0.238009466	-0.058151174	0.258756155	0.037549564	0.258756155	-0.037549564	-0.033726358	0.103243655	-0.033726358	-0.103243655	-0.194642325	0.009377083	-0.194642325	-0.009377083	-0.21835216	0.032919469	-0.21835216	-0.032919469	-0.170831588	0.047105718	-0.170831588	-0.047105718	-0.004975079	0.073873563	-0.004975079	-0.073873563
-0.230566645	0	-0.108226596	0	9.49E-04	0	0.240156923	0	-0.179797604	0.036810176	-0.179797604	-0.036810176	-0.154681414	0.053315875	-0.154681414	-0.053315875	0.080590939	0.135080218	0.080590939	-0.135080218	0.092693073	0.095913486	0.092693073	-0.095913486	0.092256632	0.073383797	0.092256632	-0.073383797	0.199377477	0.052794359	0.199377477	-0.052794359	0.271279588	0.07092081	0.271279588	-0.07092081	0.278530545	0.037506667	0.278530545	-0.037506667	-0.05429142	0.109779351	-0.05429142	-0.109779351	-0.17797864	0.01174405	-0.17797864	-0.01174405	-0.209716016	0.036490767	-0.209716016	-0.036490767	-0.152805415	0.054313758	-0.152805415	-0.054313758	-0.036613916	0.082118739	-0.036613916	-0.082118739
-0.237898629	0	-0.056160714	0	-0.011037473	0	0.227716919	0	-0.184302288	0.038726863	-0.184302288	-0.038726863	-0.154045736	0.057147609	-0.154045736	-0.057147609	0.078096459	0.152673518	0.078096459	-0.152673518	0.090666175	0.10439982	0.090666175	-0.10439982	0.09546744	0.085872715	0.09546744	-0.085872715	0.195683875	0.051647286	0.195683875	-0.051647286	0.265908114	0.067463337	0.265908114	-0.067463337	0.272642305	0.039270291	0.272642305	-0.039270291	-0.051902343	0.117939926	-0.051902343	-0.117939926	-0.17920307	0.012558581	-0.17920307	-0.012558581	-0.213899352	0.038219157	-0.213899352	-0.038219157	-0.152613759	0.057614371	-0.152613759	-0.057614371	-0.023807873	0.082534436	-0.023807873	-0.082534436
-0.220838728	0	-0.081395038	0	-0.027464627	0	0.234733997	0	-0.185329837	0.038652228	-0.185329837	-0.038652228	-0.160801015	0.05973056	-0.160801015	-0.05973056	0.086708497	0.150239554	0.086708497	-0.150239554	0.091466437	0.087052785	0.091466437	-0.087052785	0.096614047	0.069019032	0.096614047	-0.069019032	0.198741708	0.05346465	0.198741708	-0.05346465	0.261297634	0.060858144	0.261297634	-0.060858144	0.281550166	0.039366133	0.281550166	-0.039366133	-0.051228841	0.114091507	-0.051228841	-0.114091507	-0.179079761	0.012926497	-0.179079761	-0.012926497	-0.204890642	0.037412171	-0.204890642	-0.037412171	-0.162466373	0.0550326	-0.162466373	-0.0550326	-0.025099822	0.082585263	-0.025099822	-0.082585263
-0.23227423	0	-0.091181182	0	-0.028013027	0	0.239252466	0	-0.183707166	0.039768816	-0.183707166	-0.039768816	-0.160662898	0.057003533	-0.160662898	-0.057003533	0.083708781	0.140747172	0.083708781	-0.140747172	0.094808769	0.091593003	0.094808769	-0.091593003	0.099903581	0.070481258	0.099903581	-0.070481258	0.198832387	0.062553206	0.198832387	-0.062553206	0.262558258	0.07093226	0.262558258	-0.07093226	0.276782064	0.040997279	0.276782064	-0.040997279	-0.044946595	0.109600903	-0.044946595	-0.109600903	-0.172757872	0.014664317	-0.172757872	-0.014664317	-0.210434534	0.034956691	-0.210434534	-0.034956691	-0.159829972	0.052163193	-0.159829972	-0.052163193	-0.028146816	0.077181388	-0.028146816	-0.077181388
-0.223865171	0	-0.103750178	0	-0.026064759	0	0.249905	0	-0.177576605	0.040377009	-0.177576605	-0.040377009	-0.154647313	0.056707682	-0.154647313	-0.056707682	0.074290032	0.154946555	0.074290032	-0.154946555	0.083853588	0.101395814	0.083853588	-0.101395814	0.089576846	0.082046436	0.089576846	-0.082046436	0.205711697	0.044918284	0.205711697	-0.044918284	0.263617344	0.061642451	0.263617344	-0.061642451	0.282988725	0.039066168	0.282988725	-0.039066168	-0.051656865	0.116680717	-0.051656865	-0.116680717	-0.174480032	0.011524514	-0.174480032	-0.011524514	-0.205204362	0.035558864	-0.205204362	-0.035558864	-0.15371948	0.050548126	-0.15371948	-0.050548126	-0.030866018	0.074584893	-0.030866018	-0.074584893
-0.246474234	0	-0.084317124	0	0.008370621	0	0.232481686	0	-0.199130924	0.041541807	-0.199130924	-0.041541807	-0.173600608	0.056743578	-0.173600608	-0.056743578	0.100968035	0.154336572	0.100968035	-0.154336572	0.103021659	0.077692477	0.103021659	-0.077692477	0.115729669	0.076330654	0.115729669	-0.076330654	0.192932474	0.033707341	0.192932474	-0.033707341	0.225481254	0.050991725	0.225481254	-0.050991725	0.260544087	0.026795502	0.260544087	-0.026795502	-0.006120705	0.122122558	-0.006120705	-0.122122558	-0.177133464	0.018111181	-0.177133464	-0.018111181	-0.218620633	0.037326603	-0.218620633	-0.037326603	-0.169754965	0.055308159	-0.169754965	-0.055308159	-0.009346354	0.1050069	-0.009346354	-0.1050069
-0.252974242	0	-0.079876391	0	0.01502691	0	0.231921681	0	-0.202861564	0.038032421	-0.202861564	-0.038032421	-0.175647401	0.052113846	-0.175647401	-0.052113846	0.109551926	0.143859744	0.109551926	-0.143859744	0.107509579	0.074844047	0.107509579	-0.074844047	0.126103587	0.07870523	0.126103587	-0.07870523	0.19162707	0.032990617	0.19162707	-0.032990617	0.226162964	0.048744923	0.226162964	-0.048744923	0.254753864	0.023003664	0.254753864	-0.023003664	-0.011914625	0.117298982	-0.011914625	-0.117298982	-0.178699417	0.016906688	-0.178699417	-0.016906688	-0.22455178	0.036769771	-0.22455178	-0.036769771	-0.173135003	0.049982154	-0.173135003	-0.049982154	-0.005948181	0.076795881	-0.005948181	-0.076795881
-0.255865679	0	-0.077656493	0	0.010584368	0	0.226603586	0	-0.202911115	0.040253166	-0.202911115	-0.040253166	-0.174890546	0.05436391	-0.174890546	-0.05436391	0.107530407	0.145378436	0.107530407	-0.145378436	0.102981713	0.080466105	0.102981713	-0.080466105	0.124086602	0.077234395	0.124086602	-0.077234395	0.186954962	0.033980381	0.186954962	-0.033980381	0.225676595	0.056956905	0.225676595	-0.056956905	0.257624245	0.02527204	0.257624245	-0.02527204	-0.003152655	0.124124132	-0.003152655	-0.124124132	-0.182375619	0.013375442	-0.182375619	-0.013375442	-0.223633384	0.037568423	-0.223633384	-0.037568423	-0.170878847	0.049278173	-0.170878847	-0.049278173	0.001154751	0.078926293	0.001154751	-0.078926293
-0.243412309	0	-0.065009931	0	0.037637608	0	0.241231952	0	-0.192708377	0.051818874	-0.192708377	-0.051818874	-0.169746274	0.065581906	-0.169746274	-0.065581906	0.095664294	0.132706908	0.095664294	-0.132706908	0.088716902	0.077981908	0.088716902	-0.077981908	0.113319354	0.085089088	0.113319354	-0.085089088	0.210820052	0.028763014	0.210820052	-0.028763014	0.235174107	0.051209703	0.235174107	-0.051209703	0.264824471	0.027277024	0.264824471	-0.027277024	-0.018166474	0.087134096	-0.018166474	-0.087134096	-0.19452965	0.016523371	-0.19452965	-0.016523371	-0.226245267	0.036137763	-0.226245267	-0.036137763	-0.155708828	0.067074985	-0.155708828	-0.067074985	-0.036637973	0.073203612	-0.036637973	-0.073203612
-0.234035789	0	-0.10406892	0	0.013900963	0	0.239410285	0	-0.197417818	0.031451188	-0.197417818	-0.031451188	-0.170908693	0.046579465	-0.170908693	-0.046579465	0.093956921	0.137050773	0.093956921	-0.137050773	0.097007245	0.079490782	0.097007245	-0.079490782	0.110437594	0.076247641	0.110437594	-0.076247641	0.207529086	0.036067665	0.207529086	-0.036067665	0.246447187	0.052436752	0.246447187	-0.052436752	0.265628744	0.028279042	0.265628744	-0.028279042	-0.030901914	0.106942276	-0.030901914	-0.106942276	-0.181099214	0.009549919	-0.181099214	-0.009549919	-0.216345943	0.031477184	-0.216345943	-0.031477184	-0.156973221	0.050051375	-0.156973221	-0.050051375	-0.024963243	0.081295692	-0.024963243	-0.081295692
-0.228425594	0	-0.102741582	0	0.017863443	0	0.247926635	0	-0.188533939	0.030909176	-0.188533939	-0.030909176	-0.167512796	0.044208714	-0.167512796	-0.044208714	0.082407391	0.127925063	0.082407391	-0.127925063	0.082876247	0.090411585	0.082876247	-0.090411585	0.088616404	0.076170068	0.088616404	-0.076170068	0.214331494	0.035669309	0.214331494	-0.035669309	0.258397353	0.060937957	0.258397353	-0.060937957	0.280751577	0.034741554	0.280751577	-0.034741554	-0.039626543	0.096355001	-0.039626543	-0.096355001	-0.184699378	0.010137352	-0.184699378	-0.010137352	-0.210790478	0.026586616	-0.210790478	-0.026586616	-0.165517518	0.043629776	-0.165517518	-0.043629776	-0.018011263	0.063001963	-0.018011263	-0.063001963
-0.224961192	0	-0.11039048	0	0.007775322	0	0.245969271	0	-0.189062622	0.039144781	-0.189062622	-0.039144781	-0.16014237	0.05426785	-0.16014237	-0.05426785	0.0756776	0.139530981	0.0756776	-0.139530981	0.079381231	0.092472341	0.079381231	-0.092472341	0.0892536	0.083271916	0.0892536	-0.083271916	0.217657448	0.041756231	0.217657448	-0.041756231	0.258341013	0.063523114	0.258341013	-0.063523114	0.281867827	0.03904507	0.281867827	-0.03904507	-0.048676763	0.101826023	-0.048676763	-0.101826023	-0.17489115	0.012295025	-0.17489115	-0.012295025	-0.207560285	0.034326402	-0.207560285	-0.034326402	-0.157340469	0.052736524	-0.157340469	-0.052736524	-0.023701519	0.066137373	-0.023701519	-0.066137373
-0.230644105	0	-0.10534117	0	0.013313528	0	0.248902737	0	-0.189794498	0.029684915	-0.189794498	-0.029684915	-0.169653878	0.040944311	-0.169653878	-0.040944311	0.079585201	0.125888445	0.079585201	-0.125888445	0.081793062	0.085802508	0.081793062	-0.085802508	0.090447369	0.075387683	0.090447369	-0.075387683	0.217872641	0.035454069	0.217872641	-0.035454069	0.257461659	0.061058103	0.257461659	-0.061058103	0.280457748	0.038060787	0.280457748	-0.038060787	-0.033937892	0.090686955	-0.033937892	-0.090686955	-0.188427652	0.009707591	-0.188427652	-0.009707591	-0.213185373	0.024838344	-0.213185373	-0.024838344	-0.161900415	0.041152325	-0.161900415	-0.041152325	-0.013833467	0.061087889	-0.013833467	-0.061087889
-0.223309787	0	-0.03449971	0	0.050135611	0	0.252549138	0	-0.194606395	0.026327829	-0.194606395	-0.026327829	-0.17624191	0.037660791	-0.17624191	-0.037660791	0.072120385	0.156194153	0.072120385	-0.156194153	0.08270322	0.108514392	0.08270322	-0.108514392	0.110215283	0.113891716	0.110215283	-0.113891716	0.188237514	0.060621912	0.188237514	-0.060621912	0.245458061	0.073833734	0.245458061	-0.073833734	0.283567518	0.035920529	0.283567518	-0.035920529	-0.035278595	0.096119431	-0.035278595	-0.096119431	-0.159388379	0.00828583	-0.159388379	-0.00828583	-0.206019691	0.024525915	-0.206019691	-0.024525915	-0.175354738	0.035613344	-0.175354738	-0.035613344	-0.057849898	0.066441776	-0.057849898	-0.066441776
-0.223146495	0	-0.051665631	0	0.007148657	0	0.254501276	0	-0.193307472	0.029511332	-0.193307472	-0.029511332	-0.178411732	0.040492117	-0.178411732	-0.040492117	0.071964719	0.13475538	0.071964719	-0.13475538	0.077867084	0.104088938	0.077867084	-0.104088938	0.107543812	0.113492223	0.107543812	-0.113492223	0.191037738	0.061878047	0.191037738	-0.061878047	0.253195381	0.085080113	0.253195381	-0.085080113	0.288706388	0.036475601	0.288706388	-0.036475601	-0.018416001	0.082335067	-0.018416001	-0.082335067	-0.163572347	0.006538924	-0.163572347	-0.006538924	-0.205781573	0.022900406	-0.205781573	-0.022900406	-0.171413222	0.031772748	-0.171413222	-0.031772748	-0.052831677	0.076913062	-0.052831677	-0.076913062
-0.243308964	0	-0.062949713	0	0.011792066	0	0.251014801	0	-0.197472246	0.035117411	-0.197472246	-0.035117411	-0.179988692	0.046784289	-0.179988692	-0.046784289	0.091180196	0.135292521	0.091180196	-0.135292521	0.097314424	0.089370069	0.097314424	-0.089370069	0.122649475	0.093050138	0.122649475	-0.093050138	0.195708446	0.055393272	0.195708446	-0.055393272	0.238294373	0.06696886	0.238294373	-0.06696886	0.276783891	0.02808427	0.276783891	-0.02808427	-0.028346028	0.089017775	-0.028346028	-0.089017775	-0.143827588	0.010939846	-0.143827588	-0.010939846	-0.216330766	0.036813628	-0.216330766	-0.036813628	-0.176203281	0.040570634	-0.176203281	-0.040570634	-0.058036299	0.067479461	-0.058036299	-0.067479461
-0.220947502	0	-0.059376303	0	-0.019318612	0	0.26057917	0	-0.190302766	0.026423631	-0.190302766	-0.026423631	-0.167173694	0.039795126	-0.167173694	-0.039795126	0.071704629	0.138164109	0.071704629	-0.138164109	0.080148198	0.094029968	0.080148198	-0.094029968	0.102288381	0.101125395	0.102288381	-0.101125395	0.202808268	0.060496473	0.202808268	-0.060496473	0.262712334	0.074298409	0.262712334	-0.074298409	0.296734186	0.034997439	0.296734186	-0.034997439	-0.04667977	0.073272862	-0.04667977	-0.073272862	-0.158345548	0.006765401	-0.158345548	-0.006765401	-0.203160684	0.026126765	-0.203160684	-0.026126765	-0.174926525	0.026163096	-0.174926525	-0.026163096	-0.056275385	0.055167513	-0.056275385	-0.055167513
-0.243862941	0	-0.030909407	0	0.014280546	0	0.240237309	0	-0.207751205	0.031729769	-0.207751205	-0.031729769	-0.187774931	0.042605858	-0.187774931	-0.042605858	0.082890627	0.128975226	0.082890627	-0.128975226	0.091770025	0.087583703	0.091770025	-0.087583703	0.114226193	0.092928794	0.114226193	-0.092928794	0.193676293	0.054980875	0.193676293	-0.054980875	0.243000694	0.071763098	0.243000694	-0.071763098	0.278165673	0.029335095	0.278165673	-0.029335095	-0.020977209	0.081145663	-0.020977209	-0.081145663	-0.158589848	0.008899045	-0.158589848	-0.008899045	-0.222662134	0.029211904	-0.222662134	-0.029211904	-0.175869615	0.034393612	-0.175869615	-0.034393612	-0.019977316	0.063217178	-0.019977316	-0.063217178
-0.22243719	0	-0.03172577	0	0.016978466	0	0.242697469	0	-0.193247011	0.035513114	-0.193247011	-0.035513114	-0.171410448	0.056967056	-0.171410448	-0.056967056	0.083964266	0.152814434	0.083964266	-0.152814434	0.08796509	0.097183648	0.08796509	-0.097183648	0.12612094	0.108319033	0.12612094	-0.108319033	0.187674443	0.061145355	0.187674443	-0.061145355	0.247635488	0.069545945	0.247635488	-0.069545945	0.28117925	0.034515921	0.28117925	-0.034515921	-0.040877056	0.093589225	-0.040877056	-0.093589225	-0.158278457	0.010754121	-0.158278457	-0.010754121	-0.203979693	0.030132057	-0.203979693	-0.030132057	-0.169203684	0.051978961	-0.169203684	-0.051978961	-0.080299615	0.077732699	-0.080299615	-0.077732699
-0.229618666	0	-0.059807951	0	-0.015494265	0	0.243772626	0	-0.19085963	0.033574517	-0.19085963	-0.033574517	-0.167893422	0.048772145	-0.167893422	-0.048772145	0.093173609	0.146911485	0.093173609	-0.146911485	0.104638825	0.089932046	0.104638825	-0.089932046	0.130757864	0.100609664	0.130757864	-0.100609664	0.196571863	0.061403097	0.196571863	-0.061403097	0.246163364	0.058740072	0.246163364	-0.058740072	0.275148618	0.028330381	0.275148618	-0.028330381	-0.052850231	0.088004619	-0.052850231	-0.088004619	-0.156480478	0.006156829	-0.156480478	-0.006156829	-0.205047886	0.033643496	-0.205047886	-0.033643496	-0.17705702	0.032759914	-0.17705702	-0.032759914	-0.065691348	0.071946624	-0.065691348	-0.071946624
-0.214049907	0	-0.086029731	0	-0.032882048	0	0.240238585	0	-0.186938782	0.02881816	-0.186938782	-0.02881816	-0.169260932	0.038370849	-0.169260932	-0.038370849	0.100546966	0.15267749	0.100546966	-0.15267749	0.100201411	0.105784623	0.100201411	-0.105784623	0.135313058	0.116414497	0.135313058	-0.116414497	0.187111183	0.060141947	0.187111183	-0.060141947	0.245523224	0.078340004	0.245523224	-0.078340004	0.2834137	0.032271089	0.2834137	-0.032271089	-0.05136406	0.083407196	-0.05136406	-0.083407196	-0.164917041	0.010383242	-0.164917041	-0.010383242	-0.197660617	0.024599998	-0.197660617	-0.024599998	-0.162154387	0.035175845	-0.162154387	-0.035175845	-0.073452172	0.071041653	-0.073452172	-0.071041653
-0.212029625	0	-0.075537175	0	-0.004570769	0	0.269336197	0	-0.183663033	0.024154921	-0.183663033	-0.024154921	-0.169204075	0.033320053	-0.169204075	-0.033320053	0.05743318	0.147287135	0.05743318	-0.147287135	0.069177615	0.112578933	0.069177615	-0.112578933	0.091645854	0.113863405	0.091645854	-0.113863405	0.183767016	0.068803749	0.183767016	-0.068803749	0.268826526	0.079853504	0.268826526	-0.079853504	0.306657675	0.034307344	0.306657675	-0.034307344	-0.035396327	0.087950984	-0.035396327	-0.087950984	-0.162112064	0.009731625	-0.162112064	-0.009731625	-0.194998034	0.024115931	-0.194998034	-0.024115931	-0.163824452	0.032896373	-0.163824452	-0.032896373	-0.056909195	0.071325893	-0.056909195	-0.071325893
-0.229516461	0	-0.047343566	0	0.033923526	0	0.261836597	0	-0.1957662	0.02517475	-0.1957662	-0.02517475	-0.179073472	0.033332729	-0.179073472	-0.033332729	0.071672653	0.137271219	0.071672653	-0.137271219	0.081330038	0.098056728	0.081330038	-0.098056728	0.103482749	0.101595841	0.103482749	-0.101595841	0.188753427	0.059389933	0.188753427	-0.059389933	0.249148985	0.076971121	0.249148985	-0.076971121	0.292617439	0.033843252	0.292617439	-0.033843252	-0.02001093	0.090377731	-0.02001093	-0.090377731	-0.163889188	0.008594638	-0.163889188	-0.008594638	-0.209530822	0.024346521	-0.209530822	-0.024346521	-0.167460761	0.033961611	-0.167460761	-0.033961611	-0.060723966	0.064124705	-0.060723966	-0.064124705
-0.232950754	0	-0.064398908	0	-0.002228667	0	0.263011099	0	-0.193274486	0.026499183	-0.193274486	-0.026499183	-0.173590518	0.036833234	-0.173590518	-0.036833234	0.081086305	0.135156909	0.081086305	-0.135156909	0.092296465	0.093167826	0.092296465	-0.093167826	0.114910628	0.098059872	0.114910628	-0.098059872	0.196956205	0.054480767	0.196956205	-0.054480767	0.245011387	0.069999929	0.245011387	-0.069999929	0.287734445	0.030024229	0.287734445	-0.030024229	-0.029161652	0.074707231	-0.029161652	-0.074707231	-0.16283544	0.008909493	-0.16283544	-0.008909493	-0.210581941	0.024765005	-0.210581941	-0.024765005	-0.171080841	0.034649844	-0.171080841	-0.034649844	-0.059186943	0.062070822	-0.059186943	-0.062070822
-0.230808606	0	-0.060214296	0	-0.00348334	0	0.255000979	0	-0.189990864	0.028500825	-0.189990864	-0.028500825	-0.170100332	0.038647975	-0.170100332	-0.038647975	0.075814384	0.144622088	0.075814384	-0.144622088	0.086556532	0.101404058	0.086556532	-0.101404058	0.111646217	0.105278578	0.111646217	-0.105278578	0.185205048	0.057787447	0.185205048	-0.057787447	0.254674168	0.075472867	0.254674168	-0.075472867	0.290008109	0.033839812	0.290008109	-0.033839812	-0.033078777	0.089244282	-0.033078777	-0.089244282	-0.159287856	0.005355268	-0.159287856	-0.005355268	-0.206673024	0.028749957	-0.206673024	-0.028749957	-0.168909223	0.035355491	-0.168909223	-0.035355491	-0.05611175	0.069979438	-0.05611175	-0.069979438
-0.224906454	0	-0.056915475	0	-0.006250352	0	0.268483313	0	-0.19603626	0.020718946	-0.19603626	-0.020718946	-0.183428055	0.027502728	-0.183428055	-0.027502728	0.080171678	0.11985875	0.080171678	-0.11985875	0.089436407	0.085071036	0.089436407	-0.085071036	0.109370656	0.081805772	0.109370656	-0.081805772	0.195178918	0.053576669	0.195178918	-0.053576669	0.254052952	0.072283332	0.254052952	-0.072283332	0.294855696	0.029492135	0.294855696	-0.029492135	-0.017187625	0.070237064	-0.017187625	-0.070237064	-0.168432559	0.010002978	-0.168432559	-0.010002978	-0.21243047	0.021803595	-0.21243047	-0.021803595	-0.174141266	0.026645181	-0.174141266	-0.026645181	-0.06161559	0.053359292	-0.06161559	-0.053359292
-0.217709278	0	-0.062523285	0	0.006040622	0	0.264467622	0	-0.189681474	0.020904802	-0.189681474	-0.020904802	-0.177008532	0.02965227	-0.177008532	-0.02965227	0.070516367	0.135029443	0.070516367	-0.135029443	0.077635748	0.101137054	0.077635748	-0.101137054	0.098893482	0.099939933	0.098893482	-0.099939933	0.195699514	0.060413484	0.195699514	-0.060413484	0.259630009	0.083673499	0.259630009	-0.083673499	0.295098397	0.035924609	0.295098397	-0.035924609	-0.028334097	0.081959211	-0.028334097	-0.081959211	-0.165592116	0.00876925	-0.165592116	-0.00876925	-0.205020652	0.021912024	-0.205020652	-0.021912024	-0.169092127	0.029815816	-0.169092127	-0.029815816	-0.05788236	0.060845316	-0.05788236	-0.060845316
-0.223933023	0	-0.051166131	0	9.11E-04	0	0.256782129	0	-0.195758085	0.021114249	-0.195758085	-0.021114249	-0.181594948	0.028329234	-0.181594948	-0.028329234	0.083027145	0.133975496	0.083027145	-0.133975496	0.091092089	0.099685066	0.091092089	-0.099685066	0.113655898	0.099906518	0.113655898	-0.099906518	0.191893564	0.056983267	0.191893564	-0.056983267	0.252553532	0.074153787	0.252553532	-0.074153787	0.289479204	0.031937316	0.289479204	-0.031937316	-0.026555468	0.072510519	-0.026555468	-0.072510519	-0.161816483	0.008273135	-0.161816483	-0.008273135	-0.209491393	0.020571503	-0.209491393	-0.020571503	-0.175381247	0.026656031	-0.175381247	-0.026656031	-0.062400835	0.051716837	-0.062400835	-0.051716837
-0.233909876	0	-0.115474329	0	0.007656913	0	0.245059135	0	-0.199607989	0.024986748	-0.199607989	-0.024986748	-0.17365279	0.036152544	-0.17365279	-0.036152544	0.096401787	0.12829248	0.096401787	-0.12829248	0.100851589	0.071823571	0.100851589	-0.071823571	0.118029932	0.072385045	0.118029932	-0.072385045	0.20210262	0.042934154	0.20210262	-0.042934154	0.247219776	0.050465193	0.247219776	-0.050465193	0.273391115	0.027656875	0.273391115	-0.027656875	-0.035493201	0.094931148	-0.035493201	-0.094931148	-0.176165325	0.010458057	-0.176165325	-0.010458057	-0.216740756	0.021765138	-0.216740756	-0.021765138	-0.166842244	0.033080778	-0.166842244	-0.033080778	-0.021160435	0.069697601	-0.021160435	-0.069697601
-0.220151413	0	-0.018580767	0	0.053965543	0	0.241501707	0	-0.201180657	0.065912969	-0.201180657	-0.065912969	-0.137428758	0.114141676	-0.137428758	-0.114141676	0.07433919	0.140084096	0.07433919	-0.140084096	0.089849006	0.088384339	0.089849006	-0.088384339	0.126680546	0.095455928	0.126680546	-0.095455928	0.187458755	0.058034836	0.187458755	-0.058034836	0.244100516	0.074117579	0.244100516	-0.074117579	0.272869954	0.036416117	0.272869954	-0.036416117	-0.030356415	0.085803166	-0.030356415	-0.085803166	-0.190156544	0.017852884	-0.190156544	-0.017852884	-0.21825046	0.040422054	-0.21825046	-0.040422054	-0.183423304	0.035006801	-0.183423304	-0.035006801	-0.062869365	0.063926155	-0.062869365	-0.063926155
