# Supplementary material for: Testing the occurrence of convergence in the craniomandibular shape evolution of living carnivorans
Source: Evolution. 2021 May 7;75(7):1738–52. doi: 10.1111/evo.14229 (PMC8359831; doi:10.1111/evo.14229)
Supplement: Supplementary file 3 — Supporting Material [file EVO-75-1738-s003.zip › Mandible_DEF.NTS]

1 188L 20 0 DIM=2
Acinonyx_jubatus
Caracal_caracal
Catopuma_badia
Catopuma_temminckii
Felis_chaus
Felis_margarita
Felis_nigripes
Felis_silvestris
Herpailurus_yagouaroundi
Leopardus_colocolo
Leopardus_geoffroyi
Leopardus_guigna
Leopardus_pardalis
Leopardus_wiedii
Leptailurus_serval
Lynx_canadensis
Lynx_lynx
Lynx_pardinus
Lynx_rufus
Neofelis_nebulosa
Panthera_leo
Panthera_onca
Panthera_pardus
Panthera_tigris
Pardofelis_marmorata
Prionailurus_bengalensis
Prionailurus_planiceps
Prionailurus_rubiginosus
Prionailurus_viverrinus
Caracal_aurata
Puma_concolor
Panthera_uncia
Ailuropoda_melanoleuca
Helarctos_malayanus
Melursus_ursinus
Tremarctos_ornatus
Ursus_americanus
Ursus_arctos
Ursus_maritimus
Ursus_thibetanus
Ailurus_fulgens
Aonyx_capensis
Aonyx_cinerea
Arctonyx_collaris
Eira_barbara
Enhydra_lutris
Galictis_cuja
Galictis_vittata
Gulo_gulo
Hydrictis_maculicollis
Ictonyx_striatus
Lontra_canadensis
Lontra_felina
Lontra_longicaudis
Lontra_provocax
Lutra_lutra
Martes_americana
Martes_flavigula
Martes_foina
Martes_martes
Martes_melampus
Martes_pennanti
Meles_meles
Mellivora_capensis
Melogale_moschata
Mustela_erminea
Mustela_frenata
Mustela_lutreola
Mustela_nivalis
Mustela_putorius
Mustela_sibirica
Neovison_vison
Poecilogale_albinucha
Pteronura_brasiliensis
Taxidea_taxus
Arctictis_binturong
Arctogalidia_trivirgata
Civettictis_civetta
Genetta_angolensis
Genetta_genetta
Genetta_maculata
Genetta_servalina
Genetta_tigrina
Genetta_victoriae
Hemigalus_derbyanus
Paguma_larvata
Paradoxurus_hermaphroditus
Prionodon_linsang
Viverra_tangalunga
Viverra_zibetha
Viverricula_indica
Arctocephalus_australis
Arctocephalus_forsteri
Arctocephalus_gazella
Arctocephalus_philippii
Arctocephalus_pusillus
Arctocephalus_tropicalis
Callorhinus_ursinus
Eumetopias_jubatus
Neophoca_cinerea
Otaria_byronia
Phocarctos_hookeri
Zalophus_californianus
Atelocynus_microtis
Canis_adustus
Canis_aureus
Canis_latrans
Canis_lupus
Canis_mesomelas
Canis_simensis
Chrysocyon_brachyurus
Cuon_alpinus
Dusicyon_australis
Cerdocyon_thous
Lycalopex_culpaeus
Lycalopex_fulvipes
Lycalopex_griseus
Lycalopex_gymnocercus
Lycalopex_vetulus
Lycaon_pictus
Nyctereutes_procyonoides
Otocyon_megalotis
Speothos_venaticus
Urocyon_cinereoargenteus
Urocyon_littoralis
Vulpes_cana
Vulpes_chama
Vulpes_corsac
Vulpes_ferrilata
Vulpes_lagopus
Vulpes_rueppellii
Vulpes_vulpes
Vulpes_zerda
Atilax_paludinosus
Bdeogale_crassicauda
Bdeogale_nigripes
Cynictis_penicillata
Herpestes_sanguineus
Helogale_parvula
Herpestes_auropunctatus
Herpestes_edwardsii
Herpestes_ichneumon
Herpestes_javanicus
Herpestes_naso
Herpestes_smithii
Herpestes_vitticollis
Ichneumia_albicauda
Mungos_mungo
Rhynchogale_melleri
Suricata_suricatta
Bassaricyon_alleni
Bassariscus_astutus
Bassariscus_sumichrasti
Nasua_narica
Nasua_nasua
Potos_flavus
Procyon_cancrivorus
Procyon_lotor
Conepatus_chinga
Conepatus_leuconotus
Mephitis_macroura
Mephitis_mephitis
Spilogale_putorius
Crocuta_crocuta
Hyaena_hyaena
Parahyaena_brunnea
Proteles_cristata
Cryptoprocta_ferox
Galidia_elegans
Galidictis_fasciata
Salanoia_concolor
Cystophora_cristata
Erignathus_barbatus
Halichoerus_grypus
Leptonychotes_weddellii
Lobodon_carcinophaga
Mirounga_leonina
Monachus_monachus
Ommatophoca_rossii
Histriophoca_fasciata
Pagophilus_groenlandicus
Phoca_largha
Phoca_vitulina
Pusa_caspica
Pusa_hispida
Pusa_sibirica
Nandinia_binotata
Odobenus_rosmarus
-0.394926074	0.039294344	-0.328873855	0.033642987	0.330336952	0.230649932	0.337731772	0.026832937	0.353984023	-0.02951036	0.344438158	-0.111005429	-0.021322588	-0.12243503	-0.30467211	-0.113275389	-0.298922066	0.028530865	-0.017774212	0.017275142
-0.408385342	0.04419657	-0.34392839	0.042361135	0.330028035	0.237455987	0.311882126	0.03212906	0.346838981	-0.016738538	0.359060681	-0.124630826	-0.017788712	-0.145290252	-0.288992865	-0.104624832	-0.279992497	0.025562805	-0.008722016	0.009578894
-0.416565415	0.053420099	-0.347690242	0.044778988	0.307915557	0.227803386	0.318417862	0.015110042	0.340776931	-0.029542727	0.346973342	-0.10946458	0.021895503	-0.133656163	-0.298489514	-0.108028055	-0.296948114	0.022383718	0.023714089	0.017195294
-0.428094519	0.057493248	-0.361565096	0.059879434	0.321539663	0.22155555	0.297435993	0.024668064	0.354725198	-0.006884391	0.343033676	-0.123400779	0.011224857	-0.151691653	-0.276117799	-0.121637033	-0.275383387	0.022438557	0.013201414	0.017579004
-0.421118695	0.06648706	-0.350454069	0.051427785	0.296958166	0.232096481	0.332150261	0.018668861	0.357754131	-0.031506686	0.352334515	-0.0960409	-0.010798578	-0.140799629	-0.281287858	-0.111903395	-0.274036972	0.014597584	-0.001500901	-0.003027161
-0.413668434	0.035296949	-0.358830766	0.03908572	0.396188447	0.223048868	0.326037513	0.033545483	0.342473509	-0.015317255	0.304813389	-0.090971728	-0.016443981	-0.129627036	-0.288024411	-0.102947615	-0.282385769	0.01136838	-0.010159498	-0.003481766
-0.416204791	0.054166008	-0.359750261	0.049578849	0.32081988	0.237079503	0.337327396	0.022906557	0.348530666	-0.022213145	0.340229904	-0.100425396	-0.020292027	-0.146797918	-0.279150356	-0.110840249	-0.265643302	0.021412326	-0.005867109	-0.004866535
-0.416229908	0.054784827	-0.352878669	0.048739899	0.3129304	0.217995679	0.312127752	0.025208581	0.364351239	-0.012918959	0.356156137	-0.100265181	-0.01382946	-0.148967536	-0.287421235	-0.10109654	-0.275498627	0.022143239	2.92E-04	-0.005624009
-0.402406331	0.050917946	-0.341524739	0.053691204	0.291026305	0.218379565	0.315299457	0.028166739	0.360598948	-0.010714923	0.380821623	-0.107988841	-0.021633881	-0.153173813	-0.298721452	-0.099568406	-0.282128509	0.028283737	-0.001331422	-0.007993207
-0.4232578	0.039816805	-0.360153646	0.053872844	0.335536803	0.21541331	0.309856896	0.018924585	0.34880527	-0.013724223	0.340851603	-0.104048259	0.003879436	-0.139108378	-0.286335046	-0.109717168	-0.279415723	0.025371755	0.010232208	0.013198728
-0.408220846	0.046220872	-0.346769092	0.047506225	0.317385357	0.23130936	0.32195211	0.024178923	0.348942815	-0.014065047	0.358756216	-0.113278865	-0.015506225	-0.140016954	-0.29311931	-0.103245414	-0.280338224	0.024584311	-0.0030828	-0.003193412
-0.410921758	0.038449087	-0.346563068	0.041403784	0.30917141	0.205300902	0.329346383	0.02870558	0.372217589	-0.010380753	0.355468089	-0.107060234	-0.024432409	-0.133003139	-0.292234611	-0.095009208	-0.281189717	0.029382149	-0.010861908	0.002211831
-0.421913946	0.054613534	-0.342314293	0.051739329	0.305727432	0.222289051	0.321184369	0.020186515	0.35765921	-0.006446445	0.358200784	-0.122458176	-0.012829436	-0.141161326	-0.282631929	-0.118709824	-0.277143547	0.025796796	-0.005938643	0.014150547
-0.406171533	0.042268469	-0.344594587	0.041647259	0.310073366	0.194455335	0.327684641	0.030150744	0.350323927	-0.015725335	0.378904492	-0.092843726	-0.025065134	-0.14317854	-0.299475672	-0.102768813	-0.283593725	0.036586123	-0.008085777	0.009408485
-0.405888321	0.054181223	-0.344084374	0.048714299	0.301150207	0.218265362	0.320703527	0.025643608	0.359373495	-0.011173421	0.38291966	-0.107225872	-0.031153843	-0.143107611	-0.289747802	-0.102127921	-0.276591292	0.021945429	-0.016681257	-0.005115096
-0.41979762	0.057568462	-0.356804822	0.054189414	0.311962381	0.211259697	0.328975156	0.025450768	0.346727424	-0.022134015	0.337844435	-0.095915558	0.009456644	-0.146531554	-0.291011138	-0.115530113	-0.284343911	0.02320604	0.016991452	0.00843686
-0.431831244	0.056217275	-0.349963154	0.050803236	0.3339763	0.218005365	0.309366877	0.024550895	0.344070553	-0.024105524	0.317311745	-0.099869847	0.027936685	-0.145758012	-0.295088007	-0.124068949	-0.289618519	0.02725814	0.033838763	0.016967421
-0.432689582	0.046238599	-0.344859114	0.043181388	0.318257579	0.203505788	0.314287833	0.018961758	0.36300699	-0.016028882	0.352414147	-0.097725557	-0.008326111	-0.139998871	-0.284378067	-0.112021086	-0.276818201	0.034434472	-8.95E-04	0.019452392
-0.418390706	0.054884302	-0.354661814	0.055636649	0.348542676	0.220712635	0.298635246	0.03465395	0.333616262	-0.013070954	0.352282631	-0.10921171	8.78E-04	-0.156453522	-0.284477441	-0.117587909	-0.281488146	0.01912942	0.005063183	0.011307139
-0.457779602	0.05474456	-0.365292268	0.04932642	0.310581956	0.216361102	0.324674563	0.019309413	0.349829273	-0.034757511	0.342524787	-0.117857774	0.009873439	-0.114885302	-0.256498303	-0.125401425	-0.262521274	0.021449108	0.004607429	0.03171141
-0.445819676	0.067043551	-0.358068774	0.056652552	0.321108248	0.234200854	0.316163044	0.02528349	0.348006979	-0.026934554	0.34312885	-0.113660083	-0.002909875	-0.150142453	-0.257073682	-0.127627236	-0.25889316	0.015629641	-0.005641953	0.019554238
-0.436669539	0.040209925	-0.346140658	0.057788095	0.313716994	0.246098768	0.329661749	0.018859717	0.355002308	-0.039975839	0.338505876	-0.118046814	-0.013196268	-0.13505251	-0.266100314	-0.13141293	-0.263820387	0.032485776	-0.010959761	0.029045813
-0.437938222	0.058929431	-0.355651694	0.052545967	0.315037364	0.234169377	0.314922209	0.023490589	0.351907495	-0.025469954	0.344584887	-0.119593487	7.37E-04	-0.140262778	-0.268134683	-0.118841571	-0.267131685	0.018386224	0.001667232	0.016646203
-0.452598291	0.057899018	-0.355819104	0.053422405	0.320810267	0.238320486	0.317072574	0.014114652	0.349534207	-0.022140857	0.344630537	-0.125509909	-0.006630197	-0.132910584	-0.253043102	-0.13487369	-0.255173083	0.024562267	-0.008783808	0.027116212
-0.420577684	0.063334719	-0.341915923	0.053134419	0.335015904	0.227919997	0.306136396	0.024522814	0.34666378	-0.009058235	0.34051216	-0.104698576	-1.19E-04	-0.156117291	-0.292230379	-0.121605725	-0.282480074	0.020514899	0.008994474	0.002052978
-0.41037843	0.052439342	-0.351302571	0.05434432	0.286666903	0.219491129	0.31140498	0.02670393	0.370031098	-0.006362133	0.371741836	-0.122043142	-0.013122074	-0.147500615	-0.288797595	-0.098193171	-0.276667712	0.02331726	4.24E-04	-0.00219692
-0.431269444	0.072101227	-0.361108424	0.066193405	0.236952651	0.18824972	0.327727512	0.01755838	0.382111357	-0.0213746	0.388820196	-0.096270756	-0.003759643	-0.136335702	-0.275634967	-0.107644315	-0.269697951	0.017995686	0.005858714	-4.73E-04
-0.414746403	0.052587243	-0.356066847	0.048412106	0.302536181	0.212092241	0.324164117	0.025370212	0.362047192	-0.008666788	0.367345601	-0.108903462	-0.019330103	-0.132299807	-0.285976331	-0.098858515	-0.273536658	0.020260436	-0.006436749	-0.009993667
-0.427624578	0.056359974	-0.354187613	0.059699361	0.267190106	0.214661088	0.324921588	0.018166699	0.372947822	-0.01280425	0.371159196	-0.126043296	-0.007708486	-0.14080268	-0.271727665	-0.109584591	-0.269696004	0.02202225	-0.005274366	0.018325444
-0.422794958	0.049810861	-0.350850491	0.044122552	0.337132538	0.235553554	0.299429301	0.02847525	0.347456808	-0.020087065	0.347411933	-0.122677955	7.54E-04	-0.138439481	-0.283247963	-0.107341001	-0.280361113	0.019121122	0.005069484	0.011462164
-0.420496108	0.037646249	-0.348506667	0.045004392	0.332254177	0.229009052	0.312209932	0.014073229	0.351478144	-0.025311247	0.34521021	-0.108820332	-0.002843027	-0.133690324	-0.285336441	-0.112018165	-0.283733584	0.028940156	-2.37E-04	0.025166989
-0.422963749	0.059653049	-0.343727722	0.055513717	0.300221067	0.226529137	0.319267547	0.012436646	0.348424483	-0.022490235	0.357680843	-0.109327163	0.001299421	-0.135186292	-0.28931695	-0.131937723	-0.280880234	0.029982451	0.009995295	0.014826412
-0.396354839	0.055790127	-0.330747158	0.048972927	0.259559825	0.271836335	0.302480535	0.028616184	0.360674378	-0.040034016	0.34084955	-0.100894495	0.024328706	-0.204550207	-0.32307336	-0.076732821	-0.297765295	0.044968342	0.060047657	-0.027972376
-0.424870391	0.048657018	-0.302530702	0.056089297	0.289278534	0.247751337	0.327788285	0.017167436	0.339697721	-0.043013185	0.338820226	-0.104952029	0.009108374	-0.172510574	-0.309375987	-0.15023454	-0.293014893	0.06278547	0.025098832	0.038259771
-0.407387658	0.039179591	-0.320407856	0.046195764	0.298147905	0.206462075	0.333226562	0.016409708	0.341433677	-0.036611234	0.367155776	-0.073804485	-7.18E-04	-0.156544825	-0.315758785	-0.104745056	-0.306190807	0.041968219	0.010499073	0.021490243
-0.402966404	0.038723643	-0.317246856	0.052648291	0.27204751	0.215234264	0.302654905	0.027533951	0.343007299	-0.03631467	0.37291322	-0.085949695	0.025936858	-0.190591823	-0.331189467	-0.092333562	-0.314209373	0.056134036	0.049052308	0.014915564
-0.466082419	0.059043707	-0.384106212	0.059041139	0.269203704	0.219457778	0.326481758	0.019762431	0.331905187	-0.043477609	0.347288979	-0.10322406	0.036176629	-0.159720866	-0.258919771	-0.114126645	-0.248738208	0.040798469	0.046790352	0.022445656
-0.460967919	0.068966773	-0.381246677	0.062639623	0.269378355	0.225173299	0.323494434	0.01702505	0.331206017	-0.043658494	0.347402754	-0.098692339	0.035907511	-0.168997627	-0.259573312	-0.12379742	-0.251007385	0.039023269	0.045406222	0.022317864
-0.476427892	0.044715426	-0.385811052	0.054870907	0.287754343	0.220053843	0.327046267	0.011561992	0.334924268	-0.039060591	0.350124105	-0.111344502	0.01735373	-0.139525843	-0.244097986	-0.121453637	-0.236585205	0.046015314	0.025719422	0.034167091
-0.400387206	0.055193496	-0.3195367	0.04984086	0.26092746	0.227412244	0.313707315	0.02093977	0.339214971	-0.040274645	0.364422745	-0.096446226	0.034549792	-0.17494734	-0.332227045	-0.112176648	-0.314978231	0.053754848	0.054306899	0.016703642
-0.373419171	0.056836386	-0.323442911	0.052288121	0.265712126	0.286499483	0.300943859	0.050112441	0.325102326	-0.021707226	0.338952361	-0.129165222	0.042348214	-0.227994831	-0.346707515	-0.0750531	-0.315957897	0.053277087	0.086468608	-0.045093139
-0.406304529	0.047090994	-0.322587716	0.047147694	0.224366784	0.251826018	0.331063665	-5.92E-04	0.356310332	-0.045805681	0.327984997	-0.114166127	0.06545839	-0.169334296	-0.330280675	-0.103007807	-0.322527399	0.06179494	0.076516152	0.025046147
-0.40470632	0.051634676	-0.337519874	0.050397245	0.239231097	0.211549261	0.336523256	0.012928863	0.350030463	-0.033334132	0.328296198	-0.096621647	0.067382522	-0.163383373	-0.336826068	-0.098035244	-0.324147164	0.050711255	0.08173589	0.014153096
-0.447641546	0.067191638	-0.377812292	0.062413492	0.270704862	0.191377446	0.32082013	0.020466385	0.359854476	-0.019147895	0.352432454	-0.059256915	0.01230399	-0.198576596	-0.272517235	-0.086212433	-0.25625721	0.030607687	0.038112373	-0.008862809
-0.422602155	0.043174929	-0.315223759	0.051334572	0.261681095	0.217900516	0.336549465	0.006780214	0.364302428	-0.038061734	0.334476696	-0.104615184	0.028330069	-0.1452088	-0.313571552	-0.129776627	-0.308724548	0.054950564	0.034782262	0.04352155
-0.400838641	0.02935319	-0.32840887	0.043129578	0.308731075	0.268735068	0.331350863	0.026505583	0.318964083	-0.042343865	0.291477627	-0.11723756	0.057944226	-0.176548199	-0.334010495	-0.092387579	-0.32079948	0.048157392	0.075589611	0.012636392
-0.412400686	0.050585798	-0.318053361	0.049763064	0.212649467	0.227615268	0.320363693	0.010022435	0.363668946	-0.034481645	0.369311603	-0.123967441	0.044724932	-0.150059481	-0.329448794	-0.099691274	-0.312648409	0.053132495	0.06183261	0.017080782
-0.4104709	0.034686669	-0.325809839	0.045829332	0.252007528	0.244801311	0.324639445	5.21E-04	0.345547726	-0.048203204	0.343773871	-0.119631875	0.05435477	-0.140259433	-0.325113504	-0.100444392	-0.319624515	0.048956837	0.060695417	0.033744208
-0.416086691	0.039035343	-0.330712798	0.053200609	0.286913036	0.257054432	0.31012036	0.004646695	0.316204045	-0.061923192	0.325675094	-0.100014601	0.071902618	-0.163309207	-0.327030915	-0.118528656	-0.318561095	0.054875929	0.081576347	0.034962648
-0.394185764	0.044448419	-0.338503279	0.04798022	0.188354272	0.215672807	0.334836572	3.48E-06	0.36259669	-0.048371824	0.351816222	-0.093480367	0.079301455	-0.161289193	-0.34819971	-0.072932815	-0.334166428	0.056679286	0.098149971	0.01128999
-0.399913302	0.04155415	-0.334480931	0.046055086	0.269626953	0.2290683	0.318480104	0.015690867	0.348516283	-0.030608446	0.328098786	-0.103181705	0.055578753	-0.170395713	-0.333296633	-0.085901289	-0.323495205	0.045153254	0.070885192	0.012565498
-0.408889824	0.047514616	-0.330293143	0.053331513	0.186457017	0.230975722	0.33869324	-0.002089082	0.356881308	-0.038287648	0.349024204	-0.114411936	0.075751643	-0.164654414	-0.335936904	-0.079827341	-0.324973262	0.053453628	0.09328572	0.013994943
-0.403067383	0.043631025	-0.332511113	0.04684606	0.236057093	0.215608481	0.330450518	0.007163314	0.354092449	-0.031684217	0.340137039	-0.089314227	0.060261013	-0.167234412	-0.339911738	-0.077508471	-0.32569237	0.051130955	0.080184492	0.001361491
-0.404966254	0.045821178	-0.32931388	0.044953251	0.213602498	0.22156501	0.318414338	0.009483431	0.366855004	-0.029538519	0.356226096	-0.111648918	0.061687075	-0.16678366	-0.334993907	-0.065114425	-0.325220497	0.045584182	0.077709527	0.00567847
-0.401467848	0.026299125	-0.330617769	0.040287154	0.230568979	0.236375128	0.327179945	0.008731567	0.355948452	-0.031481619	0.336980895	-0.116597376	0.064040068	-0.163098643	-0.341300679	-0.059181119	-0.32554182	0.055859245	0.084209778	0.002806539
-0.402108588	0.03396398	-0.324359013	0.047102393	0.217594633	0.233551785	0.33158489	0.007649966	0.364101941	-0.047024463	0.358991854	-0.11119074	0.042743427	-0.156653723	-0.329856381	-0.081595437	-0.317682401	0.054119584	0.058989638	0.020076656
-0.408525212	0.039073283	-0.341357578	0.041325734	0.231799115	0.211240322	0.344006818	9.22E-04	0.355222521	-0.026464775	0.328909715	-0.104289477	0.070492514	-0.136244894	-0.338933356	-0.072453767	-0.327240301	0.044514163	0.085625763	0.002377857
-0.402722614	0.024281582	-0.336387766	0.042438079	0.258822553	0.227170046	0.330855541	-8.34E-04	0.33872093	-0.043314169	0.338563826	-0.09619984	0.06501741	-0.141618261	-0.340278048	-0.072883434	-0.328815694	0.047117294	0.076223862	0.013842202
-0.404751398	0.031029755	-0.331812101	0.041451265	0.245282512	0.229733796	0.323323905	0.00256062	0.357181268	-0.026084831	0.334823219	-0.10940374	0.061536469	-0.152124174	-0.339388762	-0.066489387	-0.325767413	0.048418262	0.0795723	9.08E-04
-0.401500763	0.034264679	-0.337768849	0.038890361	0.264286687	0.230869941	0.308945531	-0.002716537	0.349979833	-0.029152703	0.327582828	-0.10790373	0.075021994	-0.152997791	-0.340890796	-0.076808142	-0.332521143	0.047034742	0.086864678	0.01851918
-0.399786838	0.030727838	-0.33289763	0.046515337	0.242964915	0.235772824	0.317182234	-0.006329871	0.360206439	-0.029716942	0.333224763	-0.10580723	0.067814136	-0.156973172	-0.339981808	-0.068766838	-0.330976063	0.046587416	0.082249853	0.007990638
-0.402951868	0.037758896	-0.339919491	0.037009744	0.245348546	0.219097803	0.329725842	0.001386793	0.343635838	-0.04387155	0.33862816	-0.093725666	0.077881541	-0.134261988	-0.344869482	-0.064410957	-0.336494696	0.038908805	0.08901561	0.00210812
-0.403164936	0.047718348	-0.321845594	0.051068329	0.22551623	0.220969691	0.322351184	0.008358423	0.366024875	-0.029005917	0.364378688	-0.100365419	0.033453789	-0.175028482	-0.329611267	-0.092980438	-0.312627525	0.056111177	0.055524558	0.013154288
-0.399836792	0.034117805	-0.317690178	0.049487597	0.232133708	0.238824029	0.346492647	0.026562906	0.381796012	-0.030858314	0.350144064	-0.132055905	-6.94E-05	-0.159358802	-0.31396209	-0.093930685	-0.298266418	0.050307814	0.019258418	0.016903553
-0.376859563	0.020520149	-0.334405863	0.03446425	0.305142804	0.202028518	0.32681506	0.018574272	0.360573428	-0.005445121	0.356475543	-0.079124356	-0.007878723	-0.15419754	-0.339387348	-0.053636657	-0.319195676	0.034704962	0.028720339	-0.017888477
-0.40698811	0.043705181	-0.328890198	0.0418922	0.26473195	0.256185327	0.342694563	0.008616839	0.353704396	-0.042913639	0.301520028	-0.113138898	0.052413113	-0.149224399	-0.327929519	-0.096572827	-0.316844072	0.042223854	0.06558785	0.009226362
-0.405767025	0.038919882	-0.325512898	0.040230035	0.25674385	0.27749412	0.335433254	-0.001512421	0.356599481	-0.050621399	0.306012532	-0.117483307	0.051993645	-0.148592901	-0.328793144	-0.09169286	-0.314688868	0.045165647	0.067979173	0.008093203
-0.400183623	0.033038814	-0.327732818	0.049114559	0.227505338	0.25363654	0.342677622	0.010373103	0.345255306	-0.051449996	0.338894766	-0.119154166	0.055521071	-0.150349801	-0.335809952	-0.082440329	-0.319272813	0.0497147	0.073145103	0.007516577
-0.412903733	0.042521191	-0.332928335	0.040179848	0.257512702	0.269441672	0.35637694	0.005314739	0.327969161	-0.066055735	0.299169931	-0.110430102	0.070878946	-0.145373373	-0.327260893	-0.096641638	-0.319293351	0.043562021	0.080478631	0.017481376
-0.405901961	0.046506071	-0.33016992	0.055949358	0.231102785	0.239656357	0.320453768	8.45E-05	0.360280965	-0.043382004	0.34181535	-0.10949533	0.056599759	-0.159910404	-0.328276597	-0.107531843	-0.31571319	0.053409063	0.06980904	0.024714215
-0.403751776	0.045552886	-0.326404555	0.044096666	0.243434024	0.261834737	0.334515869	2.00E-04	0.36116039	-0.033274277	0.315531078	-0.130865953	0.051291667	-0.169157892	-0.32188098	-0.103580488	-0.312799709	0.051908986	0.058903993	0.03328505
-0.40719809	0.047279613	-0.333136443	0.045343482	0.228525779	0.231071991	0.335433778	0.004923525	0.349943485	-0.041490455	0.337848691	-0.104966262	0.064669203	-0.154473841	-0.334230919	-0.086750035	-0.32240649	0.048739526	0.080551005	0.010322456
-0.406323336	0.046039386	-0.330880141	0.048749047	0.226405619	0.232904017	0.340394528	0.016206213	0.377709225	-0.042586472	0.340740995	-0.118118318	0.029109257	-0.147755905	-0.317788629	-0.102311977	-0.303401345	0.049057251	0.044033826	0.017816757
-0.401258618	0.051501774	-0.326220617	0.046160644	0.225807127	0.211185822	0.318667858	-1.89E-05	0.366175072	-0.02507485	0.368058638	-0.085964709	0.041084088	-0.176579061	-0.333870629	-0.078134892	-0.319993638	0.049061229	0.061550721	0.007862974
-0.419462123	0.051974768	-0.333607797	0.057631827	0.208970721	0.200917055	0.323814099	0.021541713	0.368827856	-0.026495149	0.351658866	-0.124230636	0.064303138	-0.168184337	-0.320495662	-0.097360958	-0.314135553	0.051504301	0.070126455	0.032701416
-0.400579127	0.056248472	-0.350050501	0.052622305	0.278148996	0.192077113	0.33043541	0.036653182	0.363813426	-0.004299173	0.354410832	-0.090865192	6.78E-04	-0.17234216	-0.311331184	-0.092619881	-0.291646434	0.035933231	0.026120926	-0.013407897
-0.391719902	0.020242102	-0.338956931	0.03735965	0.293880421	0.202047338	0.346865322	0.017485572	0.356347509	-0.022332863	0.361076782	-0.078304407	-0.004332488	-0.126269556	-0.324784369	-0.057750476	-0.31090893	0.03137726	0.012532587	-0.023854619
-0.402064739	0.037310914	-0.34500707	0.046145879	0.256875087	0.166331803	0.309711687	0.020815157	0.347283642	-0.008198516	0.382747907	-0.079498656	0.047672495	-0.155244259	-0.340776796	-0.059656343	-0.325152188	0.046137389	0.068709975	-0.014143367
-0.396607916	0.020707123	-0.347834928	0.040849103	0.264397742	0.173639269	0.327253142	0.024454529	0.339332634	-0.009875796	0.369448315	-0.083334766	0.049918375	-0.142590564	-0.346209008	-0.03977505	-0.330562857	0.045640308	0.070864502	-0.029714156
-0.39392473	0.022202023	-0.351909693	0.046366907	0.26199079	0.171215647	0.317544187	0.026164175	0.331103426	-0.005053893	0.381718162	-0.075394878	0.05438114	-0.158426752	-0.347850293	-0.028171545	-0.332968716	0.044933894	0.079915727	-0.043835578
-0.391502358	0.027040669	-0.34345562	0.044153441	0.257102197	0.183821457	0.325466044	0.024296337	0.3426998	-0.005965599	0.384615726	-0.08519246	0.031483206	-0.156257772	-0.340494011	-0.0415162	-0.322696683	0.044621346	0.056781698	-0.035001219
-0.38823596	0.021128678	-0.351869852	0.04151999	0.257645317	0.166346345	0.328872166	0.023643381	0.34072236	-0.009467233	0.389892125	-0.076292292	0.038590715	-0.140340633	-0.345127903	-0.032942684	-0.32970163	0.042355683	0.059212662	-0.035951236
-0.387136843	0.028137948	-0.341347262	0.043984526	0.263611472	0.175109052	0.329165654	0.023388212	0.344963372	-0.010168968	0.38442835	-0.068332026	0.026101057	-0.159183899	-0.342605464	-0.041611551	-0.327071869	0.041328707	0.049891532	-0.032652
-0.3909135	0.032480021	-0.346608534	0.044738805	0.254325659	0.178349757	0.318473873	0.025564038	0.350753212	-0.002913519	0.391452604	-0.086037806	0.029758105	-0.155732183	-0.336620989	-0.03712395	-0.322531473	0.036694142	0.051911044	-0.036019305
-0.401086359	0.031724924	-0.359131784	0.038635635	0.252072652	0.14934351	0.329782078	0.01816229	0.345602789	-0.012404076	0.375358505	-0.060251346	0.059752821	-0.135877847	-0.345893231	-0.029144033	-0.334297367	0.03530757	0.077839895	-0.035496626
-0.395693112	0.036013215	-0.338026777	0.04902238	0.270244887	0.204301521	0.330161204	0.024451651	0.358509742	0.002581245	0.362577394	-0.092033562	9.52E-04	-0.176591604	-0.325024439	-0.071763988	-0.298506497	0.049883474	0.034805782	-0.025864332
-0.391304567	0.023017334	-0.343833143	0.046063884	0.273874721	0.193043942	0.331943217	0.015369977	0.358427838	-0.00672901	0.373414258	-0.08579547	0.008484391	-0.14526363	-0.327951336	-0.052432979	-0.3117951	0.035112937	0.02873972	-0.022386985
-0.390529307	0.024750417	-0.351036878	0.042648881	0.253528045	0.185019278	0.3397287	0.027468933	0.349006076	-0.014734968	0.351245728	-0.093713529	0.054423825	-0.138977111	-0.345514225	-0.039481542	-0.332282079	0.037362002	0.071430114	-0.030342361
-0.40679051	0.031403146	-0.356092701	0.041464654	0.267479312	0.165096755	0.322660391	0.017689936	0.342009843	-0.016090943	0.371023919	-0.077146979	0.051107997	-0.134986715	-0.335013081	-0.05538536	-0.32352113	0.039062316	0.06713596	-0.011106808
-0.413987462	0.037298094	-0.356219216	0.051513666	0.25325499	0.15765263	0.329303649	0.026152838	0.345038719	-0.002152472	0.369698739	-0.084714157	0.050617052	-0.144965947	-0.330518807	-0.056744551	-0.316733757	0.038952998	0.069546093	-0.022993098
-0.407599023	0.037123868	-0.350829815	0.046403826	0.221217643	0.158368151	0.330735005	0.022951766	0.357801338	-0.010624075	0.385981221	-0.079925443	0.049418414	-0.145250715	-0.338868403	-0.043814284	-0.319461006	0.045707871	0.071604627	-0.030940967
-0.381085072	0.034459467	-0.313123156	0.043014454	0.278139403	0.170779741	0.359939365	0.039401538	0.428980675	-0.01367721	0.359428902	-0.068604083	-0.076823376	-0.150269396	-0.313089821	-0.101642231	-0.290010392	0.043511213	-0.052356528	0.003026508
-0.38138394	0.030709824	-0.312717594	0.035116518	0.275115713	0.179318689	0.372929391	0.030559387	0.417282105	-0.0176669	0.363944937	-0.071514071	-0.074841763	-0.139103321	-0.312348221	-0.08926227	-0.293333123	0.038239567	-0.054647506	0.003602577
-0.392532957	0.030893518	-0.311595773	0.044657991	0.25639929	0.165563663	0.365273122	0.041193158	0.414541658	-0.021286978	0.374398019	-0.074397439	-0.062288061	-0.144401245	-0.314460375	-0.093488361	-0.291353134	0.045979298	-0.038381789	0.005286394
-0.395988643	0.029700896	-0.326502905	0.03872809	0.267669298	0.157562369	0.378711158	0.025431835	0.40024555	-0.027097772	0.360052887	-0.069750455	-0.03910197	-0.125007684	-0.307625779	-0.095076543	-0.302780359	0.0381166	-0.034679237	0.027392666
-0.378798159	0.034975758	-0.310118819	0.039111949	0.249544196	0.176803459	0.383158237	0.04307961	0.425663923	-0.034636775	0.375140551	-0.068096533	-0.083399433	-0.141634832	-0.31065204	-0.089983789	-0.289378858	0.038643033	-0.061159598	0.00173812
-0.398395826	0.042899199	-0.313728531	0.037103713	0.251552056	0.168194727	0.368374449	0.029677199	0.42353475	-0.02140799	0.364289265	-0.075432148	-0.054776197	-0.138308763	-0.306793445	-0.096722562	-0.292618812	0.03941777	-0.041437709	0.014578855
-0.370645894	0.026259639	-0.312467199	0.03898219	0.254588269	0.162185647	0.390591882	0.038474555	0.429607531	-0.018075156	0.37631791	-0.067259189	-0.089938118	-0.132286421	-0.315753781	-0.083516084	-0.294166589	0.038053071	-0.068134011	-0.002818253
-0.385588583	0.034728275	-0.309393192	0.044910451	0.288157437	0.169780383	0.365605872	0.047374664	0.424064494	-0.01596508	0.347748421	-0.066057046	-0.077494312	-0.156860092	-0.31237756	-0.106815819	-0.288759552	0.043198443	-0.051963025	0.005705822
-0.392282736	0.03701861	-0.313935686	0.0414521	0.254864212	0.172565014	0.362125717	0.038882671	0.401695444	-0.02985758	0.370607535	-0.076963143	-0.040289651	-0.145341697	-0.316483484	-0.09276851	-0.301923388	0.043433016	-0.024377962	0.011579518
-0.37911557	0.02965798	-0.305587776	0.054721984	0.244075308	0.167297657	0.382159779	0.042330937	0.425195488	-0.021164398	0.380296499	-0.073963455	-0.089049426	-0.152676988	-0.311944472	-0.111248593	-0.284514308	0.051566036	-0.061515524	0.013478839
-0.382049943	0.022376527	-0.312443622	0.040836885	0.255953425	0.148607044	0.360900077	0.03945695	0.427575682	-0.025088318	0.373584202	-0.056953232	-0.059374441	-0.137513611	-0.328550542	-0.086140488	-0.302343157	0.052074188	-0.03325168	0.002344056
-0.381137169	0.032401898	-0.314529038	0.038398076	0.267776492	0.151357058	0.381846814	0.03734827	0.419266759	-0.005935499	0.370477468	-0.060923553	-0.078094111	-0.137348339	-0.318874613	-0.087156481	-0.293899346	0.040358992	-0.052833255	-0.008500423
-0.407893702	0.030132218	-0.360803453	0.035765969	0.280612961	0.178712835	0.323042844	0.02716686	0.338200059	-0.022750762	0.346486593	-0.093310583	0.064856639	-0.132648986	-0.333665421	-0.049743551	-0.326802194	0.030482556	0.075965675	-0.003806555
-0.411492196	0.033813378	-0.366263205	0.038537176	0.260890568	0.163807709	0.329026901	0.025074188	0.333464546	-0.021433012	0.33892718	-0.084343684	0.090249141	-0.135534594	-0.344804272	-0.048370544	-0.334045087	0.038314649	0.104046425	-0.009865265
-0.412128137	0.044363952	-0.356706287	0.037732997	0.261533262	0.189748765	0.319161414	0.019391963	0.326943112	-0.024300334	0.344584549	-0.093472049	0.086324293	-0.148682779	-0.340236096	-0.060314234	-0.329959802	0.039336191	0.100483691	-0.003804472
-0.416166858	0.043903972	-0.361250696	0.041711945	0.253962076	0.174523193	0.326189866	0.024770966	0.330860454	-0.023367955	0.334349309	-0.083155725	0.096005434	-0.152583726	-0.343509033	-0.053473795	-0.332319905	0.03956131	0.111879352	-0.011890185
-0.423325877	0.043516222	-0.357518316	0.047410822	0.266442735	0.197830594	0.320904058	0.025650237	0.321391902	-0.033707825	0.343239784	-0.095014942	0.080835374	-0.151848341	-0.327967877	-0.068571616	-0.318095079	0.035999849	0.094093295	-0.001265001
-0.413082313	0.037941571	-0.364529325	0.039120158	0.26733682	0.178352064	0.321542829	0.026131644	0.324330488	-0.023192775	0.344533001	-0.091537919	0.088758995	-0.138960641	-0.340353452	-0.050010909	-0.331175816	0.034447976	0.102638773	-0.012291168
-0.419407369	0.022187013	-0.374915771	0.037577738	0.257178244	0.154903579	0.328583175	0.016253178	0.338915658	-0.025440041	0.345762021	-0.085336415	0.093669365	-0.113181226	-0.338979369	-0.036118403	-0.332426525	0.031627243	0.101620572	-0.002472668
-0.425250079	0.043425138	-0.369554169	0.040035781	0.275910136	0.179050235	0.326943693	0.019870679	0.337995254	-0.030132179	0.335666462	-0.078894314	0.072408516	-0.137610365	-0.321509823	-0.060380719	-0.314582435	0.027840178	0.081972446	-0.003204434
-0.413825363	0.045243677	-0.353404426	0.050259232	0.24134443	0.187714166	0.319023148	0.025175708	0.346357377	-0.013708777	0.363395656	-0.099180707	0.058534723	-0.162522526	-0.327474563	-0.062578146	-0.312771931	0.041992415	0.078820948	-0.012395043
-0.414475452	0.031351615	-0.363510642	0.045653024	0.264390987	0.180084096	0.326890318	0.027737389	0.335475868	-0.0102651	0.335733311	-0.106516917	0.079098084	-0.149430406	-0.331625628	-0.050826939	-0.32496495	0.034707361	0.092988104	-0.002494123
-0.401170703	0.041378495	-0.356709591	0.039814618	0.265009886	0.156609735	0.321814435	0.027523427	0.345965835	-0.005936264	0.363022735	-0.067031099	0.05423184	-0.163333333	-0.341101776	-0.046077468	-0.326154877	0.040359004	0.075092215	-0.023307116
-0.416408552	0.03735231	-0.366541773	0.040213758	0.267525386	0.159689957	0.324293665	0.023450307	0.331663246	-0.020031404	0.346061544	-0.075864739	0.084771692	-0.137905203	-0.340035422	-0.048179172	-0.330387039	0.033869385	0.099057253	-0.012595199
-0.410357072	0.033003545	-0.369887241	0.036737517	0.259705501	0.161451574	0.31982723	0.02496552	0.337415304	-0.018212719	0.344677034	-0.077110556	0.088325168	-0.146044568	-0.343736908	-0.038861062	-0.333181576	0.04282085	0.10721256	-0.018750101
-0.4172027	0.0408933	-0.371565744	0.046015031	0.253561902	0.160085302	0.321858891	0.027982545	0.330976774	-0.013254476	0.34533888	-0.086940148	0.09603602	-0.143337826	-0.340567248	-0.046640057	-0.330106322	0.035506012	0.111669547	-0.020309684
-0.419281734	0.047446854	-0.366525039	0.039990768	0.257618918	0.157339561	0.320111209	0.018869873	0.333466102	-0.015804815	0.346439146	-0.07365024	0.094102672	-0.141470478	-0.342467789	-0.051051577	-0.331876932	0.034990704	0.108413448	-0.016660651
-0.414487611	0.041181045	-0.370680921	0.04912485	0.253091159	0.159110015	0.325336206	0.019949731	0.345165566	-0.01819524	0.354330163	-0.072067409	0.073064647	-0.145368	-0.33125591	-0.050552992	-0.322011384	0.03129878	0.087448085	-0.014480779
-0.406339719	0.044231244	-0.34802912	0.050609194	0.230713418	0.186289644	0.323502213	0.026150812	0.34408641	-0.018081947	0.35660768	-0.106092987	0.073231737	-0.166431772	-0.337181706	-0.067139059	-0.326446016	0.045350543	0.089855103	0.005114327
-0.395606728	0.04818342	-0.349880126	0.04426494	0.252998436	0.188387242	0.324823685	0.029876769	0.346120427	-0.008323138	0.369731733	-0.087520461	0.03715242	-0.177052279	-0.331563955	-0.053474835	-0.315941749	0.037944888	0.062165858	-0.022286546
-0.40224329	0.047429906	-0.361606797	0.045041517	0.272402281	0.152445271	0.3137022	0.031993224	0.347198738	-0.005543811	0.371567328	-0.066781166	0.04489588	-0.165247749	-0.332171356	-0.055160182	-0.319433233	0.034462506	0.065688248	-0.018639517
-0.394653254	0.038815403	-0.325873122	0.042661126	0.255043391	0.206886997	0.321750187	0.038926013	0.360784705	-0.017425993	0.366590337	-0.108726986	0.020054577	-0.171701399	-0.332556044	-0.063773279	-0.315484001	0.042477106	0.044343223	-0.008138988
-0.405556988	0.038919088	-0.36157961	0.039342951	0.261567576	0.167096361	0.324675968	0.022810157	0.337803781	-0.014750048	0.350483117	-0.073640173	0.076132002	-0.151218745	-0.34285235	-0.038988859	-0.333429846	0.034219115	0.09275635	-0.023789846
-0.403250627	0.042441742	-0.358472826	0.041552878	0.260979637	0.162535133	0.317517076	0.022745143	0.339257459	-0.009942185	0.338244238	-0.076677336	0.094110007	-0.15167345	-0.354192378	-0.046768972	-0.344462373	0.03737676	0.110269787	-0.021589713
-0.418882466	0.031635338	-0.379746113	0.039107589	0.284416131	0.163767634	0.31052051	0.013787789	0.322406122	-0.02261023	0.328045826	-0.077919464	0.116494052	-0.121919819	-0.346109901	-0.044070953	-0.340405051	0.029390621	0.12326089	-0.011168505
-0.416283094	0.037822622	-0.376570507	0.040917123	0.274680516	0.165119849	0.328543182	0.020902177	0.328025688	-0.0178214	0.334916133	-0.074135753	0.089866694	-0.131507019	-0.33821249	-0.044318728	-0.328413007	0.029451674	0.103446884	-0.026430544
-0.416800441	0.034221454	-0.362729251	0.034910682	0.276827944	0.177720185	0.322594333	0.021330576	0.327939937	-0.01582805	0.333446871	-0.087214051	0.089445017	-0.137588441	-0.341712203	-0.041637989	-0.332547202	0.033479547	0.103534995	-0.019393912
-0.429743283	0.030612595	-0.374240631	0.033915697	0.290000771	0.154024028	0.328604007	0.012466464	0.331501741	-0.019306974	0.320926023	-0.076052431	0.097610861	-0.106595039	-0.337546739	-0.050888326	-0.331863168	0.027099369	0.10475042	-0.005275381
-0.415886645	0.041985111	-0.355388493	0.04042988	0.260726147	0.181723391	0.326454654	0.023315499	0.330291795	-0.022736653	0.331093081	-0.088011077	0.092913859	-0.143250192	-0.345560483	-0.058241439	-0.333558267	0.040297048	0.108914352	-0.015511567
-0.426801853	0.037987585	-0.379375021	0.043929114	0.245144896	0.163242643	0.323162952	0.013073328	0.332330597	-0.023554798	0.328321502	-0.084039049	0.12205213	-0.129365175	-0.342840881	-0.039725457	-0.335423462	0.030412134	0.13342914	-0.011960326
-0.420394529	0.045096172	-0.364387969	0.04290875	0.261003211	0.175720459	0.329636975	0.021940954	0.334339526	-0.023326217	0.33526202	-0.079529938	0.083839686	-0.144278233	-0.334539184	-0.05627121	-0.324054077	0.033745245	0.099294342	-0.016005982
-0.410175246	0.039748737	-0.369992925	0.039487238	0.269215209	0.17066581	0.326733972	0.025485714	0.328918347	-0.015481834	0.337038551	-0.087437919	0.089609264	-0.137015091	-0.340997625	-0.045521251	-0.33348236	0.029792146	0.103132812	-0.019723549
-0.412430813	0.040478655	-0.339046335	0.057773266	0.245759575	0.200905545	0.321162408	0.01950315	0.335681465	-0.029186774	0.370916169	-0.097266822	0.049007226	-0.156507701	-0.330611629	-0.092144615	-0.311061756	0.052997839	0.070623688	0.003447456
-0.402064627	0.040427535	-0.337315313	0.061890219	0.23267747	0.190275406	0.32932646	0.026650069	0.353835446	-0.016760932	0.37826268	-0.090795874	0.026574924	-0.163430331	-0.334894499	-0.087603537	-0.304196962	0.05738459	0.057794422	-0.018037144
-0.411092505	0.052071131	-0.337663537	0.052660169	0.190686671	0.179193607	0.348980058	0.016879639	0.366489909	-0.02620302	0.387529218	-0.089340293	0.035438941	-0.153044524	-0.326449495	-0.071657882	-0.30934039	0.045999016	0.05542113	-0.006557842
-0.406657761	0.039577392	-0.340596008	0.061772382	0.228200139	0.177304294	0.323597998	0.0193661	0.344574957	-0.022825237	0.374243129	-0.082750304	0.058956706	-0.156282173	-0.344172146	-0.083673268	-0.320993079	0.057404688	0.082846063	-0.009893872
-0.404182623	0.035734028	-0.34371313	0.057397674	0.211829312	0.200897237	0.329422889	0.019714631	0.34180528	-0.026647335	0.384960198	-0.106847293	0.053622661	-0.151663927	-0.335424707	-0.068492002	-0.315252118	0.05283956	0.076932238	-0.012932575
-0.402213612	0.048312655	-0.339843079	0.054875842	0.228783261	0.209850964	0.337141709	0.020462038	0.366397654	-0.014527543	0.36339976	-0.11308951	0.025607542	-0.150544515	-0.322699557	-0.084752548	-0.30320327	0.042081951	0.046629594	-0.012669334
-0.392673676	0.02568616	-0.346637654	0.057064065	0.220527281	0.186530997	0.32706667	0.025909841	0.348509561	-0.029402818	0.37074236	-0.100518558	0.063912564	-0.150988609	-0.346578894	-0.067972398	-0.329330805	0.058800971	0.084462593	-0.005109652
-0.398295143	0.026934275	-0.344852458	0.049291696	0.218258965	0.191974175	0.325450081	0.024290113	0.340752345	-0.021995264	0.384546227	-0.108883888	0.059509917	-0.149932848	-0.344323579	-0.055585896	-0.32325052	0.057335462	0.082204165	-0.013427826
-0.398268986	0.036466274	-0.342245874	0.061726527	0.180791797	0.162076832	0.327438149	0.019722285	0.363110605	-0.014487645	0.41032176	-0.091568118	0.047554231	-0.16632583	-0.340249905	-0.055766717	-0.321926096	0.055949846	0.073474319	-0.007793455
-0.4143758	0.042256716	-0.34364514	0.046039118	0.245332721	0.174594603	0.3157033	0.028206887	0.34481298	-0.019428166	0.369986201	-0.091506181	0.06154837	-0.147667555	-0.338732364	-0.067220484	-0.321667008	0.048044375	0.081036739	-0.013319315
-0.410387628	0.043014968	-0.333518424	0.061777342	0.180799865	0.184793343	0.337294679	0.019654466	0.356844233	-0.02159286	0.391794333	-0.105863784	0.049898985	-0.162937726	-0.335499097	-0.077081303	-0.312887381	0.060284302	0.075660435	-0.002048747
-0.397464984	0.014794144	-0.342389608	0.059604752	0.216535493	0.218582359	0.317191021	0.012186957	0.342067479	-0.029236483	0.377426153	-0.120449169	0.066283928	-0.152611828	-0.339691563	-0.056942144	-0.326203517	0.057396007	0.0862456	-0.003324595
-0.399702694	0.032522311	-0.342765573	0.058638335	0.236254576	0.195667583	0.321878149	0.018342164	0.336658284	-0.025646957	0.368697127	-0.091623396	0.058504619	-0.176311673	-0.339267152	-0.075835559	-0.322307382	0.05777513	0.082050046	0.006472064
-0.403188994	0.028289657	-0.349595341	0.052658361	0.235658942	0.157722402	0.327789033	0.022814847	0.353218277	-0.012295772	0.385113033	-0.072350269	0.043589504	-0.150786921	-0.340371262	-0.051774475	-0.319979654	0.051355865	0.067766463	-0.025633697
-0.411878313	0.051107905	-0.34761429	0.058903149	0.220605664	0.18491657	0.330141136	0.020372775	0.365106355	-0.022670585	0.378330147	-0.088588535	0.030675081	-0.165001316	-0.317399516	-0.082536984	-0.300280505	0.044974349	0.05231424	-0.001477327
-0.395204012	0.031716198	-0.350564384	0.047739958	0.260894345	0.191595341	0.334203802	0.023862129	0.353130335	-0.01336265	0.381989524	-0.082625839	0.002847409	-0.151330823	-0.325031864	-0.069332208	-0.296734328	0.050079378	0.034469173	-0.028341484
-0.423390058	0.044823144	-0.359491042	0.050949343	0.280615275	0.197743541	0.325423491	0.025528785	0.34049202	-0.032099222	0.357501924	-0.094774742	0.028273918	-0.14684613	-0.300241088	-0.100191768	-0.291121382	0.041322462	0.041936941	0.013544587
-0.40799405	0.041398339	-0.346416914	0.038526885	0.286440335	0.216829317	0.337119607	0.018425446	0.347880464	-0.033250613	0.333258457	-0.088520374	0.034989297	-0.127649779	-0.324109807	-0.077341346	-0.310810689	0.032047387	0.0496433	-0.020465262
-0.39417677	0.019223682	-0.350645456	0.040312164	0.281606981	0.207051961	0.341281928	0.014744065	0.342275197	-0.030404885	0.341149406	-0.075890696	0.038577305	-0.138593893	-0.336760117	-0.051266958	-0.321298806	0.039823037	0.057990333	-0.024998475
-0.40207596	0.024749784	-0.346956456	0.042173739	0.282540285	0.200143533	0.339615711	0.018060251	0.35417	-0.02260558	0.324325709	-0.077644985	0.04128697	-0.147725878	-0.335709772	-0.060044078	-0.318119499	0.041308304	0.060923013	-0.018415089
-0.417903319	0.04942711	-0.362350452	0.041429568	0.274636249	0.160918524	0.322508858	0.020960145	0.355821961	-0.009601213	0.356808026	-0.052465241	0.034711901	-0.157672752	-0.324655571	-0.066936832	-0.300922297	0.045227757	0.061344643	-0.031287066
-0.411114913	0.047742633	-0.360469215	0.050578795	0.267980324	0.153531841	0.33103256	0.03003572	0.359662341	-0.001440777	0.350410329	-0.061853423	0.035273063	-0.164092465	-0.32752663	-0.06934266	-0.305905611	0.042622897	0.060657752	-0.027782562
-0.403460264	0.058387432	-0.328243414	0.062030215	0.31238452	0.264329685	0.315843444	0.063159007	0.347317752	0.016913761	0.301831558	-0.20807573	0.017571697	-0.19594873	-0.286940691	-0.150216351	-0.290554125	0.043995786	0.014249522	0.045424927
-0.402455696	0.041523761	-0.338509877	0.051063774	0.277463628	0.217734982	0.312373206	0.009489912	0.342214359	-0.02316911	0.341300326	-0.079180957	0.047972476	-0.172251795	-0.337504198	-0.085536871	-0.316461228	0.050036112	0.073607005	-0.009709809
-0.403786554	0.042588272	-0.342405449	0.05415494	0.26022441	0.199594138	0.320355716	0.023819798	0.343148896	-0.018569936	0.354236565	-0.078206812	0.047668588	-0.171415936	-0.337844588	-0.068998471	-0.316345027	0.04656136	0.074747443	-0.029527353
-0.385476068	0.01884167	-0.327717439	0.042279903	0.301279389	0.232225264	0.33230624	0.037571349	0.344636373	-0.031548725	0.324789782	-0.111774935	0.026092735	-0.149787421	-0.339113763	-0.077265769	-0.324358532	0.043291037	0.047561284	-0.003832373
-0.410831778	0.045674118	-0.329743799	0.044972645	0.252394831	0.228674889	0.329779218	0.02475008	0.347183448	-0.032688348	0.334008442	-0.111365384	0.052360353	-0.15522073	-0.332971924	-0.087454996	-0.31527864	0.048955749	0.07309985	-0.006298024
-0.386902754	0.027661889	-0.334195058	0.053153003	0.262357637	0.222009223	0.323478744	0.016182043	0.351632545	-0.024848126	0.329694216	-0.101798894	0.056361482	-0.158188321	-0.350131092	-0.081965494	-0.3305055	0.052929682	0.078209781	-0.005135007
-0.378689437	0.037236038	-0.331456499	0.048085841	0.24757379	0.245218352	0.326238745	0.027924236	0.363050073	-0.020996564	0.337666101	-0.129458303	0.035140746	-0.167924651	-0.337935887	-0.07622244	-0.321296796	0.046883214	0.059709164	-0.010745723
-0.395430814	0.047321677	-0.324256322	0.058917283	0.237384378	0.267347344	0.329719827	0.023617699	0.356749783	-0.033173796	0.333709414	-0.1330634	0.034751113	-0.180654121	-0.325999339	-0.101153637	-0.304193031	0.050945105	0.057564991	-1.04E-04
-0.410018469	0.045062417	-0.341891346	0.059490145	0.275703531	0.238113551	0.310957712	0.015827295	0.32839473	-0.045480167	0.360526056	-0.089788289	0.035746261	-0.189373032	-0.310151422	-0.098776632	-0.29987481	0.045380757	0.050607757	0.019543955
-0.41368835	0.063951699	-0.339747901	0.066343296	0.264533824	0.214177754	0.321274385	0.023710262	0.330433745	-0.031053187	0.376735885	-0.068292552	0.015208561	-0.193234101	-0.314135232	-0.107627569	-0.287109438	0.045076845	0.046494521	-0.013052448
-0.414607673	0.052771822	-0.33865302	0.062610518	0.304811149	0.223165549	0.300867058	0.029389073	0.326194194	-0.031425078	0.346682539	-0.073838542	0.029244104	-0.19557899	-0.320352302	-0.113712286	-0.29462246	0.051085683	0.060436409	-0.004467748
-0.447142263	0.06031164	-0.390073632	0.057271139	0.317733634	0.172412819	0.318223593	0.039401669	0.346198317	-0.010204309	0.378715079	-0.078121105	-0.024771094	-0.158809024	-0.25434022	-0.108143835	-0.238568168	0.02666197	-0.005975247	-7.81E-04
-0.408187849	0.03265646	-0.335510774	0.046970494	0.279343674	0.216272914	0.339073667	0.023502099	0.349774228	-0.034514927	0.369311004	-0.100153139	-0.005573079	-0.131577452	-0.310355601	-0.098921563	-0.291462877	0.044004648	0.013587608	0.001760467
-0.413222009	0.032195904	-0.339039309	0.044799995	0.265028625	0.219318717	0.33058324	0.017790191	0.330171289	-0.033618294	0.359708867	-0.093547705	0.039503417	-0.147632684	-0.329048969	-0.074343582	-0.306845358	0.050062222	0.063160207	-0.015024764
-0.423266542	0.012125264	-0.318162298	0.052814013	0.292757065	0.246108154	0.331266951	0.017269674	0.321217088	-0.047093933	0.330954699	-0.114474902	0.04151697	-0.135094105	-0.329142053	-0.108212544	-0.307624183	0.062646803	0.060482302	0.013911577
-0.404929473	0.034918262	-0.338830513	0.03969282	0.287863686	0.196155038	0.319986282	0.02471351	0.327642952	-0.021948414	0.363134116	-0.082057254	0.042198922	-0.14820838	-0.337848575	-0.065204774	-0.321641775	0.042329292	0.062424379	-0.0203901
-0.366649715	0.019299847	-0.306768085	0.025122471	0.322436377	0.156550608	0.371095142	0.073460599	0.411570246	0.01950053	0.360743467	-0.080444871	-0.104790253	-0.157122817	-0.323153472	-0.058324041	-0.296724128	0.033816145	-0.067759578	-0.031858469
-0.365286876	0.021142203	-0.330353057	0.025871431	0.289897914	0.149530092	0.379748004	0.058406823	0.411653258	-0.008968134	0.363021608	-0.068688727	-0.067909322	-0.132122184	-0.321179133	-0.045497238	-0.310443036	0.023138928	-0.049149361	-0.022813193
-0.37199375	0.017140874	-0.31667946	0.034081809	0.30583828	0.182743499	0.376055788	0.039888445	0.412553631	-0.010183105	0.349000336	-0.074896752	-0.081756862	-0.133073929	-0.31579868	-0.077027364	-0.296816369	0.031672369	-0.060402915	-0.010345846
-0.391978222	0.012801284	-0.314027375	0.029831399	0.318472168	0.144278974	0.38887186	0.059441126	0.413353973	-0.00783526	0.310002964	-0.068932812	-0.051006786	-0.114902253	-0.328139733	-0.075256787	-0.310190118	0.033220382	-0.035358733	-0.012646053
-0.395332566	0.027458983	-0.342893453	0.043960691	0.288266738	0.139737523	0.355654121	0.057587103	0.386508452	0.007213827	0.333193064	-0.078369876	-0.007474848	-0.167534054	-0.323479687	-0.065197701	-0.30922701	0.040701683	0.01478519	-0.005558179
-0.377245876	0.021086419	-0.292850663	0.051274947	0.292640026	0.164082613	0.3811134	0.070937451	0.445050324	0.025121448	0.325716962	-0.097600017	-0.109405123	-0.179080589	-0.319052866	-0.102882964	-0.280868467	0.048121595	-0.065097717	-0.001060905
-0.370689668	0.007957241	-0.307695397	0.032891075	0.291393161	0.179838074	0.3668443	0.043781003	0.407493759	-0.010645798	0.36375965	-0.084478954	-0.070883414	-0.132605011	-0.328156687	-0.068734879	-0.306056965	0.042724352	-0.046008738	-0.010727103
-0.353517389	0.01826487	-0.315817624	0.031674844	0.303259774	0.152654366	0.35874885	0.074744423	0.431609981	0.026170091	0.379367733	-0.109118397	-0.107954021	-0.143374806	-0.317150334	-0.064534126	-0.296932051	0.029932701	-0.081614917	-0.016413965
-0.358354375	0.022754935	-0.316172712	0.028774946	0.31993937	0.173411449	0.363936373	0.065744324	0.405406278	0.021407329	0.366507526	-0.088204319	-0.096139856	-0.154006298	-0.3214116	-0.051667887	-0.299363198	0.025670159	-0.064347806	-0.043884636
-0.375187375	0.020976067	-0.329889399	0.032458597	0.325363425	0.172273467	0.357873307	0.047957619	0.386338818	0.007378282	0.369788532	-0.070003991	-0.079162945	-0.153825022	-0.312318122	-0.057956518	-0.292771223	0.027966877	-0.050035018	-0.027225378
-0.373562267	0.024134129	-0.320696985	0.029064174	0.313731798	0.179187113	0.370472307	0.039311459	0.391594763	3.72E-04	0.367097218	-0.06441429	-0.079096923	-0.142791074	-0.317339423	-0.057380387	-0.29759415	0.025750179	-0.054606338	-0.033232861
-0.376440492	0.022898291	-0.314560156	0.030027804	0.321289453	0.158759913	0.352116531	0.060135845	0.402281327	0.010404832	0.362960273	-0.06914805	-0.074702358	-0.151664237	-0.325118904	-0.05488811	-0.303195512	0.029881643	-0.044630162	-0.036407929
-0.369799513	0.0206071	-0.32979485	0.02818058	0.317074209	0.165133271	0.367586572	0.045386485	0.392816426	0.008488853	0.373831821	-0.055803998	-0.084186719	-0.153500825	-0.314980161	-0.040345568	-0.29802208	0.024595427	-0.054525706	-0.042741325
-0.376201177	0.021337535	-0.330885136	0.030161911	0.319251871	0.148639774	0.365948242	0.054963777	0.394684222	0.004757087	0.357591463	-0.054248067	-0.065863562	-0.148903041	-0.321874865	-0.049558713	-0.303495417	0.028443584	-0.03915564	-0.035593847
-0.370072992	0.028027489	-0.328197609	0.026843685	0.333505893	0.160484181	0.365379732	0.052467488	0.392761429	1.88E-04	0.366250364	-0.047761698	-0.086095928	-0.151121412	-0.315249111	-0.053321951	-0.2984035	0.019852348	-0.059878277	-0.035657767
-0.39748514	0.028383701	-0.331631443	0.047183668	0.256196351	0.220347066	0.335297115	0.018487801	0.352044088	-0.030438394	0.369039137	-0.093449744	0.012967126	-0.157391823	-0.326398343	-0.069022687	-0.307109761	0.046263859	0.037080871	-0.010363448
-0.366748059	0.081223101	-0.289351064	0.079120847	0.235159578	0.215487025	0.356763947	0.062246346	0.407706549	-0.05089913	0.350560983	-0.099328239	-0.039909722	-0.196962465	-0.335996668	-0.214253848	-0.272736518	0.07442507	-0.045449026	0.048941294
